# Supplementary material for: Functional genomic analysis of bile salt resistance in Enterococcus faecium
Source: BMC Genomics. 2013 May 3;14:299. doi: 10.1186/1471-2164-14-299 (PMC3653699; doi:10.1186/1471-2164-14-299)
Supplement: Additional file 1: Table S1 — Complete data of gene expression ratios (t = 5 min and t = 15 min versus t = 0 min) and M-TraM analysis of E. faecium E1162. [file 1471-2164-14-299-S1.xls]

## Sheet: Table 1
LocusTaga	Annotation	Fold-changeb	COG
EfmE1162_1760	glutamate/aspartate transport system permease protein GltK	11.5363	E
EfmE1162_1642	NAD+ synthetase	7.97526	H
EfmE1162_0824	conserved hypothetical protein	4.91296	-
EfmE1162_1905	phosphopantothenoylcysteine decarboxylase	4.64971	H
EfmE1162_1575	ribosomal protein S12	4.24687	J
EfmE1162_2043	cardiolipin synthetase	4.02143	I
EfmE1162_1851	conserved hypothetical protein	3.92617	NT
EfmE1162_0041	formate--tetrahydrofolate ligase	3.90922	F
EfmE1162_2174	permease	3.81841	P
EfmE1162_1873	glutaredoxin	3.7621	-
EfmE1162_0252	O-methyltransferase family protein	3.74391	R
EfmE1162_1632	ABC transporter, iron chelate uptake transporter	3.6415	P
EfmE1162_0116	GatB/Yqey domain protein	3.62872	S
EfmE1162_1025	cell division ATP-binding protein FtsE	3.60283	D
EfmE1162_1999	protein YjjG	3.53501	J
EfmE1162_1957	hypothetical protein	3.48861	-
EfmE1162_1853	inner membrane symporter YgjU	3.37259	E
EfmE1162_0323	DNA topoisomerase III	3.37253	L
EfmE1162_0276	conserved hypothetical protein	3.27547	S
EfmE1162_0620	UDP-N-acetylmuramate--alanine ligase	3.21292	M
EfmE1162_1073	hypothetical protein	3.18243	-
EfmE1162_0770	conserved hypothetical protein	3.18023	-
EfmE1162_0615	dephospho-CoA kinase	2.82012	HH
EfmE1162_1186	general stress protein A	2.78881	M
EfmE1162_1277	metal-dependent hydrolase	2.76846	R
EfmE1162_2515	DNA mismatch repair protein MutL	2.7083	L
EfmE1162_0509	YycH protein	2.62449	S
EfmE1162_2437	SagA	2.59494	S
EfmE1162_1460	conserved hypothetical protein	2.50593	S
EfmE1162_1505	glycosyltransferase	2.50016	M
EfmE1162_0302	ATPase, ParA family protein	2.43482	D
EfmE1162_0731	V-type Na-ATPase	2.33416	C
EfmE1162_1100	PTS system, IIC component	0.495106	G
EfmE1162_2034	transcriptional regulator, GntR family	0.394182	K
EfmE1162_0167	N-acetylmuramic acid 6-phosphate etherase	0.386016	R
EfmE1162_0795	ABC transporter, ATP-binding protein	0.369647	R
EfmE1162_2036	beta-glucosidase A	0.353323	G
EfmE1162_0640	two-component response regulator	0.351811	T
EfmE1162_1639	transcriptional regulator, MerR family	0.346955	K
EfmE1162_0792	membrnae protein, puative	0.337206	R
EfmE1162_1271	von Willebrand factor type A domain protein	0.334716	PO
EfmE1162_2152	helix-turn-helix motif	0.333921	K
EfmE1162_1190	GapA	0.327124	-
EfmE1162_0449	voltage-gated chloride channel family protein	0.325575	P
EfmE1162_0410	aminopeptidase C	0.318338	E
EfmE1162_2282	beta-lactamase	0.316698	V
EfmE1162_2234	LysM domain protein	0.314914	-
EfmE1162_2687	putative multidrug export ATP-binding/permease protein	0.307814	V
EfmE1162_0310	addiction module toxin, Txe/YoeB family	0.304691	S
EfmE1162_1509	coenzyme A disulfide reductase	0.301395	R
EfmE1162_0477	thioredoxin family protein	0.300559	O
EfmE1162_1160	transcriptional regulator	0.300297	K
EfmE1162_1818	tRNA-dihydrouridine synthase	0.29816	J
EfmE1162_2672	ribosomal large subunit pseudouridine synthase B	0.297138	J
EfmE1162_1756	CBS domain protein	0.293795	R
EfmE1162_1483	hypothetical protein	0.292032	-
EfmE1162_1465	transcriptional regulator, PadR family	0.287494	K
EfmE1162_2361	NAD-dependent deacetylase	0.285843	K
EfmE1162_0918	hypothetical protein	0.281869	-
EfmE1162_2626	cadmium-translocating P-type ATPase	0.279049	P
EfmE1162_0552	altronate hydrolase	0.273365	G
EfmE1162_1199	GapA	0.270432	-
EfmE1162_0776	phage antirepressor protein	0.270273	K
EfmE1162_2399	hypothetical protein	0.267021	-
EfmE1162_0850	D-xylulose 5-phosphate/D-fructose 6-phosphate phosphoketolase	0.263837	G
EfmE1162_2053	2,5-diketo-d-gluconic acid reductase a	0.26339	R
EfmE1162_0817	arginine deiminase pathway transcriptional regulator, Crp family	0.25601	T
EfmE1162_0558	hypothetical protein	0.236316	S
EfmE1162_1550	putative phosphoglucomutase	0.231948	R
EfmE1162_2483	inner membrane protein	0.231611	G
EfmE1162_1958	phosphosugar-binding transcriptional regulator, RpiR family	0.229174	K
EfmE1162_0873	magnesium chelatase, subunit ChII family protein	0.222526	R
EfmE1162_0703	phosphopyruvate hydratase	0.209526	G
EfmE1162_1508	coenzyme A disulfide reductase	0.172972	P
EfmE1162_1033	phosphate transport system regulatory protein PhoU	0.170503	P
aIndicates the gene containing the transposon insertion.
bIndicates the fold-change derived from the ratio of the unselected control library to the bile salt competitively selected library. e.g. the value 11.54 means that the relative quantity of mutants of EfmE1162_1760 in the bile salt-selected library was 11.54-fold less than in the control library grown without selective pressure. This indicates that mutants in EfmE1162_1760 have a lower relative f…
