# Supplementary material for: Functional genomic analysis of bile salt resistance in Enterococcus faecium
Source: BMC Genomics. 2013 May 3;14:299. doi: 10.1186/1471-2164-14-299 (PMC3653699; doi:10.1186/1471-2164-14-299)
Supplement: Additional file 2: Table S2 — Complete data of gene expression ratios (t = 5 min and t = 15 min versus t = 0 min) and M-TraM analysis of E. faecium E1162. [file 1471-2164-14-299-S2.xls]

## Sheet: Sheet1
Feature Number	Probe Name	Gene Locus Tag	Annotation	M-TraM		Transcriptome t = 5 min		Transcriptome t = 15 min
				Fold-change	Bayesian P-value	Fold-change	P-value	Fold-change	P-value
349	CUST_2_PI408124699	EfmE1162_0001	conserved hypothetical protein	0.718857	0.222584	0.6361	0.000100262	0.8539	0.392597
7149	CUST_1_PI408124699	EfmE1162_0001	conserved hypothetical protein	0.731746	0.166509	0.8075	0.0322868	1.0376	0.467783
8107	CUST_2_PI408124699	EfmE1162_0001	conserved hypothetical protein	0.702949	0.189136	0.7935	0.0385812	0.8679	0.415733
15618	CUST_1_PI408124699	EfmE1162_0001	conserved hypothetical protein	0.725375	0.185135	0.7559	0.00757542	0.8332	0.333969
6563	CUST_6_PI408124699	EfmE1162_0002	acetolactate synthase, catabolic	0.816548	0.396229	1.0103	0.451784	1.3963	0.00671926
10096	CUST_5_PI408124699	EfmE1162_0002	acetolactate synthase, catabolic	0.836509	0.445405	0.9496	0.272	1.428	0.00489748
12517	CUST_5_PI408124699	EfmE1162_0002	acetolactate synthase, catabolic	0.797615	0.244976	0.983	0.419886	1.3685	0.00873033
14127	CUST_6_PI408124699	EfmE1162_0002	acetolactate synthase, catabolic	0.78016	0.284748	1.0481	0.290023	1.3696	0.00872294
2024	CUST_11_PI408124699	EfmE1162_0003	alpha-acetolactate decarboxylase	0.652359	0.291494	1.009	0.458075	1.357	0.0101164
3594	CUST_11_PI408124699	EfmE1162_0003	alpha-acetolactate decarboxylase	0.652372	0.264377	1.0244	0.388212	1.3314	0.0136543
3871	CUST_10_PI408124699	EfmE1162_0003	alpha-acetolactate decarboxylase	0.386373	0.0121559	1.01	0.453436	1.3127	0.016461
14714	CUST_10_PI408124699	EfmE1162_0003	alpha-acetolactate decarboxylase	0.391165	0.0126031	0.9828	0.419174	1.343	0.0127485
1692	CUST_13_PI408124699	EfmE1162_0004	hypothetical protein	1.1727	0.546425	1.0415	0.317117	0.9739	0.416027
4199	CUST_13_PI408124699	EfmE1162_0004	hypothetical protein	1.16227	0.540185	0.9613	0.322158	0.9027	0.200246
9764	CUST_14_PI408124699	EfmE1162_0004	hypothetical protein	1.23183	0.417146	0.9542	0.292546	0.8967	0.188191
14154	CUST_14_PI408124699	EfmE1162_0004	hypothetical protein	1.1819	0.556466	0.9935	0.469374	0.8712	0.130951
3373	CUST_18_PI408124699	EfmE1162_0005	hypothetical protein	1.32735	0.380572	6.8198	1.44445e-13	14.1904	1.9126e-05
11264	CUST_18_PI408124699	EfmE1162_0005	hypothetical protein	1.3042	0.38691	6.1096	4.75097e-13	15.5325	2.31679e-05
12132	CUST_17_PI408124699	EfmE1162_0005	hypothetical protein	1.21967	0.542772	6.344	7.43656e-13	22.3107	2.42149e-05
13628	CUST_17_PI408124699	EfmE1162_0005	hypothetical protein	1.27929	0.439963	5.9711	2.58193e-13	16.6509	2.00412e-05
2514	CUST_22_PI408124699	EfmE1162_0006	hypothetical protein	0.6842	0.316974	0.8627	0.303247	2.6449	0.0932408
6809	CUST_22_PI408124699	EfmE1162_0006	hypothetical protein	0.758894	0.420551	0.9706	0.461035	1.6971	0.413813
11886	CUST_21_PI408124699	EfmE1162_0006	hypothetical protein	0.341479	0.00764082	0.9233	0.371929	1.3769	0.371308
12129	CUST_21_PI408124699	EfmE1162_0006	hypothetical protein	0.367663	0.00774239	0.9023	0.303646	1.3879	0.366487
3915	CUST_26_PI408124699	EfmE1162_0007	IS3-family transposase, OrfB	1.17539	0.457488	0.8746	0.0632002	0.8163	0.0744449
6709	CUST_25_PI408124699	EfmE1162_0007	IS3-family transposase, OrfB	1.14609	0.533147	0.9007	0.116431	0.8102	0.104805
8712	CUST_26_PI408124699	EfmE1162_0007	IS3-family transposase, OrfB	1.18416	0.430672	0.8444	0.0281614	0.7921	0.04816
8947	CUST_25_PI408124699	EfmE1162_0007	IS3-family transposase, OrfB	1.20844	0.391884	0.8759	0.0658997	0.7733	0.0493171
7801	CUST_29_PI408124699	EfmE1162_0008	autolysin	0.960118	0.859975	0.877	0.0827909	0.6387	0.0696676
9293	CUST_30_PI408124699	EfmE1162_0008	autolysin	1.4096	0.297559	0.7796	0.00321089	0.5748	0.000315777
11376	CUST_30_PI408124699	EfmE1162_0008	autolysin	1.33367	0.366983	0.8229	0.0144652	0.5262	0.000156872
15701	CUST_29_PI408124699	EfmE1162_0008	autolysin	0.922786	0.728187	0.908	0.154496	0.5928	0.0286081
5462	CUST_33_PI408124699	EfmE1162_0009	cysteine synthase A	1.50583	0.17531	1.6247	1.29102e-06	3.6297	2.1239e-05
6543	CUST_34_PI408124699	EfmE1162_0009	cysteine synthase A	0.947567	0.872202	1.5969	2.27096e-06	3.8103	1.97141e-05
10140	CUST_34_PI408124699	EfmE1162_0009	cysteine synthase A	0.862861	0.642836	1.4805	2.65385e-05	3.9572	1.82432e-05
15158	CUST_33_PI408124699	EfmE1162_0009	cysteine synthase A	1.45202	0.219239	1.6066	1.89179e-06	3.2504	2.73244e-05
6492	CUST_38_PI408124699	EfmE1162_0010	transcriptional regulator, Fur family	0.634131	0.296763	0.6856	6.20484e-05	0.9001	0.170431
7917	CUST_38_PI408124699	EfmE1162_0010	transcriptional regulator, Fur family	0.647623	0.322803	0.7138	0.000218767	0.8978	0.160577
9670	CUST_37_PI408124699	EfmE1162_0010	transcriptional regulator, Fur family	0.633356	0.304449	0.7293	0.000427865	0.8214	0.0395992
11681	CUST_37_PI408124699	EfmE1162_0010	transcriptional regulator, Fur family	0.646959	0.326882	0.7373	0.000620068	0.9094	0.188868
1248	CUST_41_PI408124699	EfmE1162_0011	NADH oxidase	1.01739	0.954557	1.4455	5.79084e-05	1.6241	0.00112295
1531	CUST_43_PI408124699	EfmE1162_0011	NADH oxidase	1.01044	0.977869	1.481	2.58003e-05	1.6571	0.000856451
4104	CUST_41_PI408124699	EfmE1162_0011	NADH oxidase	1.27178	0.499948	1.459	4.25153e-05	1.6705	0.000851939
9785	CUST_43_PI408124699	EfmE1162_0011	NADH oxidase	0.975082	0.945129	1.4197	0.000104774	1.6829	0.000735369
3905	CUST_45_PI408124699	EfmE1162_0012	hypothetical protein	0.505188	0.0819364	1.5823	3.02654e-06	1.7581	0.000576825
6137	CUST_45_PI408124699	EfmE1162_0012	hypothetical protein	0.495606	0.0771424	1.6827	4.46231e-07	1.8992	0.000303673
7452	CUST_46_PI408124699	EfmE1162_0012	hypothetical protein	0.426569	0.0164721	1.5603	4.77292e-06	1.7426	0.000618539
11503	CUST_46_PI408124699	EfmE1162_0012	hypothetical protein	0.430037	0.0165531	1.4634	3.88892e-05	1.9282	0.000261301
3082	CUST_49_PI408124699	EfmE1162_0013	NapB protein	1.16807	0.693634	0.8545	0.0395759	0.9625	0.435914
4474	CUST_49_PI408124699	EfmE1162_0013	NapB protein	1.23978	0.582876	0.7442	0.00112645	0.5906	0.0148339
7256	CUST_50_PI408124699	EfmE1162_0013	NapB protein	1.24306	0.556751	0.7923	0.00676471	0.6352	0.0280158
9157	CUST_50_PI408124699	EfmE1162_0013	NapB protein	1.25923	0.540857	0.8207	0.0182434	0.6481	0.0324714
1566	CUST_53_PI408124699	EfmE1162_0014	multidrug-efflux transporter	0.790721	0.355071	1.2519	0.169265	0.934	0.483727
3352	CUST_54_PI408124699	EfmE1162_0014	multidrug-efflux transporter	0.290803	0.00364341	0.7723	0.269199	1.1888	0.47521
10377	CUST_53_PI408124699	EfmE1162_0014	multidrug-efflux transporter	0.798945	0.446952	0.6142	0.0446193	0.791	0.418934
10826	CUST_54_PI408124699	EfmE1162_0014	multidrug-efflux transporter	0.325606	0.00668145	0.6808	0.249741	1.5784	0.353681
6458	CUST_57_PI408124699	EfmE1162_0015	DNA replication protein DnaD	0.812376	0.55854	1.0121	0.44369	0.9117	0.206861
6870	CUST_57_PI408124699	EfmE1162_0015	DNA replication protein DnaD	0.966398	0.929533	0.9762	0.388641	0.8855	0.145607
9061	CUST_58_PI408124699	EfmE1162_0015	DNA replication protein DnaD	0.693947	0.312635	0.9486	0.268039	0.8741	0.109813
9448	CUST_58_PI408124699	EfmE1162_0015	DNA replication protein DnaD	0.641501	0.210241	0.9198	0.164927	0.8955	0.160257
244	CUST_63_PI408124699	EfmE1162_0016	endonuclease III	1.08093	0.816864	0.8056	0.00977467	0.8866	0.263492
5831	CUST_62_PI408124699	EfmE1162_0016	endonuclease III	0.911953	0.842382	0.9387	0.229635	0.811	0.0397954
8670	CUST_63_PI408124699	EfmE1162_0016	endonuclease III	1.05552	0.886136	0.9739	0.382703	0.9568	0.401258
11392	CUST_62_PI408124699	EfmE1162_0016	endonuclease III	0.707567	0.494884	0.9707	0.363295	0.7482	0.00914318
516	CUST_65_PI408124699	EfmE1162_0017	hypothetical protein	0.599219	0.145032	0.5507	0.000133325	1.3294	0.298887
11856	CUST_65_PI408124699	EfmE1162_0017	hypothetical protein	0.596938	0.142856	0.4477	9.33187e-06	0.3622	0.145373
15574	CUST_66_PI408124699	EfmE1162_0017	hypothetical protein	0.576574	0.123695	0.5113	0.000827731	0.3257	0.161684
15695	CUST_66_PI408124699	EfmE1162_0017	hypothetical protein	0.587697	0.125781	0.4667	7.78651e-06	0.4107	0.0989604
5624	CUST_70_PI408124699	EfmE1162_0018	hypothetical protein	0.834029	0.624948	0.9186	0.162375	1.612	0.0023003
6401	CUST_70_PI408124699	EfmE1162_0018	hypothetical protein	0.852892	0.658495	0.8221	0.0143635	1.1239	0.16556
7999	CUST_69_PI408124699	EfmE1162_0018	hypothetical protein	0.860179	0.637644	0.8562	0.0390261	1.2141	0.0669107
14928	CUST_69_PI408124699	EfmE1162_0018	hypothetical protein	0.787245	0.481759	0.8228	0.0154908	1.3691	0.0133241
994	CUST_73_PI408124699	EfmE1162_0019	penicillin binding protein 1A	0.605579	0.133991	0.9659	0.341745	0.892	0.141827
1810	CUST_74_PI408124699	EfmE1162_0019	penicillin binding protein 1A	1.84737	0.0398038	0.874	0.0605323	0.9773	0.413374
2456	CUST_73_PI408124699	EfmE1162_0019	penicillin binding protein 1A	0.680886	0.226758	0.9442	0.250378	0.9025	0.166242
10700	CUST_74_PI408124699	EfmE1162_0019	penicillin binding protein 1A	1.87513	0.0193828	0.9014	0.114055	0.9245	0.226678
2170	CUST_78_PI408124699	EfmE1162_0020	penicillin-binding protein 1A/1B	1.27986	0.470784	0.8937	0.0964221	0.7969	0.021024
8823	CUST_77_PI408124699	EfmE1162_0020	penicillin-binding protein 1A/1B	0.809973	0.475417	0.9385	0.228741	0.9155	0.203994
9740	CUST_77_PI408124699	EfmE1162_0020	penicillin-binding protein 1A/1B	0.726574	0.345896	0.9711	0.364881	0.826	0.042346
12972	CUST_78_PI408124699	EfmE1162_0020	penicillin-binding protein 1A/1B	1.28947	0.446214	0.9068	0.12741	0.9043	0.169512
704	CUST_81_PI408124699	EfmE1162_0021	recombination protein U	0.907578	0.68108	0.8555	0.0373899	0.7698	0.0121145
1940	CUST_82_PI408124699	EfmE1162_0021	recombination protein U	0.957141	0.811244	0.9648	0.337129	0.9009	0.170396
2975	CUST_82_PI408124699	EfmE1162_0021	recombination protein U	0.951817	0.786897	0.8974	0.10483	0.8478	0.070304
11572	CUST_81_PI408124699	EfmE1162_0021	recombination protein U	0.948595	0.819673	0.8234	0.0144435	0.8034	0.0288484
1832	CUST_86_PI408124699	EfmE1162_0022	hypothetical protein	0.628085	0.08558	0.917	0.157524	1.6207	0.00161319
2230	CUST_85_PI408124699	EfmE1162_0022	hypothetical protein	0.651472	0.11597	0.966	0.3432	1.9794	0.000290435
4611	CUST_85_PI408124699	EfmE1162_0022	hypothetical protein	0.638923	0.0987197	0.9278	0.192112	1.8877	0.00040942
8133	CUST_86_PI408124699	EfmE1162_0022	hypothetical protein	0.655186	0.110775	0.9304	0.200992	1.9149	0.00036568
747	CUST_90_PI408124699	EfmE1162_0023	conserved hypothetical protein	0.798387	0.558813	1.0171	0.422095	1.9019	0.000715797
3908	CUST_89_PI408124699	EfmE1162_0023	conserved hypothetical protein	0.808997	0.588609	1.0619	0.241798	2.0116	0.000326186
10453	CUST_89_PI408124699	EfmE1162_0023	conserved hypothetical protein	0.811868	0.56866	1.0397	0.32485	1.7645	0.000722665
12073	CUST_90_PI408124699	EfmE1162_0023	conserved hypothetical protein	0.789019	0.544006	1.1116	0.111556	1.8178	0.000926276
216	CUST_94_PI408124699	EfmE1162_0024	cell division protein DivIVA, putative	0.696969	0.269423	0.7856	0.00391227	0.8293	0.041661
6023	CUST_93_PI408124699	EfmE1162_0024	cell division protein DivIVA, putative	0.706446	0.324774	0.7944	0.00537447	0.8266	0.0392636
10804	CUST_93_PI408124699	EfmE1162_0024	cell division protein DivIVA, putative	0.723222	0.334096	0.8291	0.0171297	0.8293	0.0416682
11770	CUST_94_PI408124699	EfmE1162_0024	cell division protein DivIVA, putative	0.815683	0.561935	0.8331	0.0194176	0.8272	0.0398144
4920	CUST_100_PI408124699	EfmE1162_0025	methyltransferase	0.433567	0.0387012	0.886	0.0807681	0.7724	0.0116293
6713	CUST_97_PI408124699	EfmE1162_0025	methyltransferase	0.559136	0.135324	0.7348	0.000528371	0.826	0.0397324
12542	CUST_100_PI408124699	EfmE1162_0025	methyltransferase	0.439201	0.0315339	0.8749	0.0618656	0.7871	0.0162944
13512	CUST_97_PI408124699	EfmE1162_0025	methyltransferase	0.56647	0.149749	0.8666	0.0501439	0.7757	0.0129612
819	CUST_101_PI408124699	EfmE1162_0026	YpwA	0.48611	0.0252553	0.8162	0.0113627	0.7365	0.00483829
4755	CUST_102_PI408124699	EfmE1162_0026	YpwA	0.436086	0.0355956	0.9049	0.122668	0.7554	0.00796801
9026	CUST_102_PI408124699	EfmE1162_0026	YpwA	0.436771	0.0209406	1.0586	0.251197	0.7413	0.00557577
10817	CUST_101_PI408124699	EfmE1162_0026	YpwA	0.472384	0.0228885	0.8981	0.106052	0.7239	0.0035077
5385	CUST_106_PI408124699	EfmE1162_0027	metal dependent phosphohydrolase	1.34337	0.403374	0.9407	0.237013	0.774	0.0143619
6163	CUST_105_PI408124699	EfmE1162_0027	metal dependent phosphohydrolase	1.95697	0.078087	0.9155	0.152722	0.7619	0.0209296
6625	CUST_106_PI408124699	EfmE1162_0027	metal dependent phosphohydrolase	1.34897	0.400239	0.9166	0.155072	0.8297	0.0489993
7176	CUST_105_PI408124699	EfmE1162_0027	metal dependent phosphohydrolase	1.9758	0.0631702	0.9223	0.173455	0.8296	0.0637079
7219	CUST_110_PI408124699	EfmE1162_0028	8-amino-7-oxononanoate synthase	1.26227	0.326382	1.4011	0.032816	1.3555	0.413567
10434	CUST_109_PI408124699	EfmE1162_0028	8-amino-7-oxononanoate synthase	0.985044	0.965751	1.3936	0.0829776	2.5117	0.360574
12435	CUST_110_PI408124699	EfmE1162_0028	8-amino-7-oxononanoate synthase	1.20786	0.404658	1.5871	0.00561571	1.1963	0.447637
15394	CUST_109_PI408124699	EfmE1162_0028	8-amino-7-oxononanoate synthase	0.806959	0.502387	1.533	0.0506189	1.5821	0.422154
690	CUST_114_PI408124699	EfmE1162_0029	epimerase/reductase, putative	0.740369	0.342897	0.9865	0.46369	0.953	0.478013
5478	CUST_114_PI408124699	EfmE1162_0029	epimerase/reductase, putative	0.72427	0.323671	1.1071	0.232047	1.234	0.420647
6961	CUST_115_PI408124699	EfmE1162_0029	epimerase/reductase, putative	1.04032	0.889311	1.2574	0.166244	4.0963	0.158421
7636	CUST_115_PI408124699	EfmE1162_0029	epimerase/reductase, putative	1.07133	0.807721	2.1072	0.00593136	1.2648	0.464499
11008	CUST_117_PI408124699	EfmE1162_0030	amino acid permease	0.70625	0.240959	1.2075	0.154052	1.2535	0.405148
11696	CUST_118_PI408124699	EfmE1162_0030	amino acid permease	0.740365	0.478553	1.0431	0.451013	1.5644	0.418546
11955	CUST_117_PI408124699	EfmE1162_0030	amino acid permease	0.704371	0.273334	1.5865	0.0127428	1.3469	0.379887
15155	CUST_118_PI408124699	EfmE1162_0030	amino acid permease	0.742861	0.487074	1.0521	0.427252	1.3137	0.442074
258	CUST_122_PI408124699	EfmE1162_0031	conserved hypothetical protein	0.720219	0.233921	0.775	0.0149355	2.318	0.00526272
2143	CUST_123_PI408124699	EfmE1162_0031	conserved hypothetical protein	0.780768	0.230637	0.8982	0.176812	1.904	0.050391
13452	CUST_123_PI408124699	EfmE1162_0031	conserved hypothetical protein	0.811599	0.307985	0.8817	0.150627	1.6958	0.0577002
13885	CUST_122_PI408124699	EfmE1162_0031	conserved hypothetical protein	0.723944	0.176848	0.8124	0.0370541	1.9839	0.0170525
6342	CUST_126_PI408124699	EfmE1162_0032	permease	0.910526	0.713917	0.633	5.20947e-06	1.0622	0.291798
11618	CUST_126_PI408124699	EfmE1162_0032	permease	0.921742	0.750075	0.6629	2.17443e-05	1.0224	0.419501
14537	CUST_127_PI408124699	EfmE1162_0032	permease	0.641888	0.197135	0.7056	0.00015074	1.1203	0.155183
15656	CUST_127_PI408124699	EfmE1162_0032	permease	0.6565	0.223069	0.6649	2.37048e-05	0.9973	0.490076
11101	CUST_129_PI408124699	EfmE1162_0033	ATP-dependent RNA helicase DbpA	0.909515	0.750463	0.7339	0.000522943	0.79	0.0206062
12225	CUST_130_PI408124699	EfmE1162_0033	ATP-dependent RNA helicase DbpA	0.715018	0.320483	0.731	0.000455547	0.8048	0.0273491
13659	CUST_130_PI408124699	EfmE1162_0033	ATP-dependent RNA helicase DbpA	0.923199	0.800518	0.7759	0.00275612	0.8197	0.0370412
13728	CUST_129_PI408124699	EfmE1162_0033	ATP-dependent RNA helicase DbpA	0.808169	0.513987	0.7605	0.00152673	0.8705	0.105146
278	CUST_136_PI408124699	EfmE1162_0034	acetyltransferase	0.891911	0.761777	0.6392	0.000255669	0.6743	0.18298
4505	CUST_135_PI408124699	EfmE1162_0034	acetyltransferase	0.542298	0.122524	0.6979	0.000212776	0.9183	0.349624
7247	CUST_136_PI408124699	EfmE1162_0034	acetyltransferase	0.878727	0.707454	0.7679	0.0078679	0.7116	0.192327
8521	CUST_135_PI408124699	EfmE1162_0034	acetyltransferase	0.567501	0.13389	0.6978	0.000302912	0.7186	0.0752849
2967	CUST_138_PI408124699	EfmE1162_0035	alanyl-tRNA synthetase	0.582739	0.237667	0.9308	0.20054	0.9512	0.3155
3039	CUST_138_PI408124699	EfmE1162_0035	alanyl-tRNA synthetase	0.62064	0.281276	0.9514	0.279212	0.9216	0.21712
7308	CUST_137_PI408124699	EfmE1162_0035	alanyl-tRNA synthetase	0.821792	0.618443	0.8536	0.0353035	0.9485	0.306727
12661	CUST_137_PI408124699	EfmE1162_0035	alanyl-tRNA synthetase	0.716881	0.325101	0.9073	0.128743	0.8931	0.141513
3880	CUST_142_PI408124699	EfmE1162_0036	integral membrane protein	0.564018	0.0987321	0.8553	0.0371472	1.1956	0.0645013
4105	CUST_141_PI408124699	EfmE1162_0036	integral membrane protein	0.685209	0.237355	0.8875	0.0840627	1.0935	0.220203
10294	CUST_141_PI408124699	EfmE1162_0036	integral membrane protein	0.663289	0.172036	0.947	0.262033	1.159	0.104738
12916	CUST_142_PI408124699	EfmE1162_0036	integral membrane protein	0.583452	0.0834824	0.9168	0.155719	1.1636	0.0958823
1766	CUST_146_PI408124699	EfmE1162_0037	cation efflux family protein	0.859692	0.719921	0.9422	0.246086	1.1732	0.127375
6760	CUST_146_PI408124699	EfmE1162_0037	cation efflux family protein	0.907642	0.810925	0.8861	0.083277	1.1573	0.143939
13213	CUST_145_PI408124699	EfmE1162_0037	cation efflux family protein	1.04508	0.875935	0.8786	0.0682793	1.1376	0.133845
14288	CUST_145_PI408124699	EfmE1162_0037	cation efflux family protein	1.05336	0.848116	0.9098	0.136187	1.0889	0.226349
67	CUST_149_PI408124699	EfmE1162_0038	ribonuclease HI	1.19568	0.616255	0.5305	0.000114165	0.5017	0.117719
4614	CUST_150_PI408124699	EfmE1162_0038	ribonuclease HI	0.607832	0.100706	0.7087	0.00190475	0.6955	0.233772
7488	CUST_150_PI408124699	EfmE1162_0038	ribonuclease HI	0.610361	0.119632	0.6723	0.000229273	0.6726	0.187591
13192	CUST_149_PI408124699	EfmE1162_0038	ribonuclease HI	1.14473	0.703907	0.5578	0.000233259	0.5848	0.236793
1062	CUST_154_PI408124699	EfmE1162_0039	pore-forming peptide	1.03732	0.889966	0.952	0.283094	1.1144	0.188759
9593	CUST_153_PI408124699	EfmE1162_0039	pore-forming peptide	0.964919	0.894411	1.0624	0.240331	0.9843	0.44988
12087	CUST_153_PI408124699	EfmE1162_0039	pore-forming peptide	0.971662	0.916123	1.0271	0.377577	1.0393	0.376548
12582	CUST_154_PI408124699	EfmE1162_0039	pore-forming peptide	0.999441	0.998196	1.1033	0.126224	1.0169	0.443238
661	CUST_158_PI408124699	EfmE1162_0040	cold shock protein	0.370054	0.0178575	1.3376	0.00086322	1.3665	0.0300237
5114	CUST_158_PI408124699	EfmE1162_0040	cold shock protein	0.373694	0.014024	1.2953	0.00220813	1.3095	0.0321187
7303	CUST_157_PI408124699	EfmE1162_0040	cold shock protein	1.43303	0.36475	1.0902	0.160681	1.3758	0.0201456
12476	CUST_157_PI408124699	EfmE1162_0040	cold shock protein	1.31604	0.465324	1.1123	0.110076	1.3196	0.033927
1363	CUST_162_PI408124699	EfmE1162_0041	formate--tetrahydrofolate ligase	0.453854	0.0640666	0.5259	3.08498e-08	0.3403	7.40566e-06
4227	CUST_162_PI408124699	EfmE1162_0041	formate--tetrahydrofolate ligase	0.466191	0.0696065	0.5117	1.59629e-08	0.335	6.71197e-06
6664	CUST_161_PI408124699	EfmE1162_0041	formate--tetrahydrofolate ligase	3.98077	0.00239523	0.5175	2.24529e-08	0.4061	3.39537e-05
13735	CUST_161_PI408124699	EfmE1162_0041	formate--tetrahydrofolate ligase	3.83896	0.00343238	0.5998	1.18476e-06	0.406	8.78556e-05
6343	CUST_166_PI408124699	EfmE1162_0042	hypothetical protein	0.481043	0.177033	0.7154	0.00023251	0.678	0.0014599
7751	CUST_166_PI408124699	EfmE1162_0042	hypothetical protein	0.475175	0.210423	0.7268	0.000381093	0.6997	0.00237738
12914	CUST_165_PI408124699	EfmE1162_0042	hypothetical protein	0.676252	0.417083	0.764	0.00192041	0.556	0.000613418
15237	CUST_165_PI408124699	EfmE1162_0042	hypothetical protein	0.84418	0.721124	0.7082	0.000195552	0.557	0.000594432
574	CUST_169_PI408124699	EfmE1162_0043	CBS domain protein	0.723375	0.427838	0.7316	0.000469638	0.6662	0.0010845
1211	CUST_170_PI408124699	EfmE1162_0043	CBS domain protein	0.791696	0.471581	0.7883	0.00435835	0.6603	0.00104335
1977	CUST_169_PI408124699	EfmE1162_0043	CBS domain protein	0.684998	0.413763	0.7576	0.00135629	0.7237	0.00418756
4563	CUST_170_PI408124699	EfmE1162_0043	CBS domain protein	0.782616	0.471517	0.7613	0.00157491	0.7235	0.00486844
5277	CUST_174_PI408124699	EfmE1162_0044	signal peptidase II	0.770517	0.453454	0.6977	0.000105423	0.6738	0.00117665
13223	CUST_173_PI408124699	EfmE1162_0044	signal peptidase II	0.73403	0.380142	0.7353	0.000542916	0.6594	0.00090156
14217	CUST_173_PI408124699	EfmE1162_0044	signal peptidase II	0.752974	0.385263	0.7468	0.000873653	0.6546	0.000797324
15628	CUST_174_PI408124699	EfmE1162_0044	signal peptidase II	0.789074	0.45615	0.7053	0.000148889	0.6343	0.000493275
111	CUST_178_PI408124699	EfmE1162_0045	ribosomal large subunit pseudouridine synthase D	0.573154	0.114658	0.6547	1.44841e-05	0.5873	0.00016905
8082	CUST_178_PI408124699	EfmE1162_0045	ribosomal large subunit pseudouridine synthase D	0.589003	0.0975981	0.6883	6.88298e-05	0.6413	0.000526128
9023	CUST_177_PI408124699	EfmE1162_0045	ribosomal large subunit pseudouridine synthase D	0.765329	0.476187	0.7589	0.00142174	0.6611	0.000971672
14465	CUST_177_PI408124699	EfmE1162_0045	ribosomal large subunit pseudouridine synthase D	0.758081	0.453314	0.7541	0.00117052	0.6851	0.00157314
5825	CUST_181_PI408124699	EfmE1162_0046	PyrR bifunctional protein	0.841209	0.639981	0.8433	0.0289308	1.0825	0.290522
11610	CUST_182_PI408124699	EfmE1162_0046	PyrR bifunctional protein	0.795945	0.521942	0.8962	0.107206	1.1908	0.112591
13569	CUST_181_PI408124699	EfmE1162_0046	PyrR bifunctional protein	0.803366	0.536169	0.9447	0.25882	1.0889	0.269822
15422	CUST_182_PI408124699	EfmE1162_0046	PyrR bifunctional protein	0.872115	0.697719	0.9454	0.261197	1.2275	0.106135
350	CUST_185_PI408124699	EfmE1162_0047	uracil permease	0.519587	0.0883425	0.8851	0.0842139	1.2255	0.0720165
5969	CUST_185_PI408124699	EfmE1162_0047	uracil permease	0.504917	0.0690541	1.0372	0.339353	1.2833	0.050956
9967	CUST_186_PI408124699	EfmE1162_0047	uracil permease	0.995474	0.990686	1.0194	0.413933	1.1821	0.141931
10103	CUST_186_PI408124699	EfmE1162_0047	uracil permease	0.980175	0.959807	1.001	0.495555	1.2368	0.118226
2316	CUST_189_PI408124699	EfmE1162_0048	aspartate carbamoyltransferase	0.588084	0.1418	1.1671	0.0563554	1.5772	0.0931501
3426	CUST_189_PI408124699	EfmE1162_0048	aspartate carbamoyltransferase	0.935655	0.854878	1.2463	0.0167398	1.92	0.0272059
6112	CUST_190_PI408124699	EfmE1162_0048	aspartate carbamoyltransferase	0.845998	0.631825	1.1038	0.146003	1.1631	0.214563
8382	CUST_190_PI408124699	EfmE1162_0048	aspartate carbamoyltransferase	0.825253	0.572182	1.0832	0.196988	1.1708	0.233855
5775	CUST_194_PI408124699	EfmE1162_0049	dihydroorotase	0.588521	0.0825009	0.6664	3.86898e-05	0.675	0.0462845
7607	CUST_193_PI408124699	EfmE1162_0049	dihydroorotase	2.4378	0.0328849	0.6931	0.000543655	0.788	0.245941
8741	CUST_194_PI408124699	EfmE1162_0049	dihydroorotase	0.565969	0.0856618	0.7107	0.000291994	0.7721	0.0919837
13527	CUST_193_PI408124699	EfmE1162_0049	dihydroorotase	2.43807	0.0317564	0.7187	0.00184852	0.784	0.241091
3816	CUST_197_PI408124699	EfmE1162_0050	carbamoyl-phosphate synthase, small subunit	0.721388	0.202819	0.6155	3.5651e-06	0.6821	0.0197577
12021	CUST_197_PI408124699	EfmE1162_0050	carbamoyl-phosphate synthase, small subunit	0.72572	0.22938	0.6035	1.98526e-06	0.6845	0.0240792
12932	CUST_198_PI408124699	EfmE1162_0050	carbamoyl-phosphate synthase, small subunit	1.98411	0.0867052	0.5862	1.89391e-06	0.6134	0.0242862
13004	CUST_198_PI408124699	EfmE1162_0050	carbamoyl-phosphate synthase, small subunit	1.96887	0.112894	0.5815	1.38503e-06	0.6246	0.0240145
2283	CUST_201_PI408124699	EfmE1162_0051	carbamoyl-phosphate synthase, large subunit	0.756243	0.500404	0.4224	3.39375e-10	0.3616	1.34264e-05
9383	CUST_201_PI408124699	EfmE1162_0051	carbamoyl-phosphate synthase, large subunit	0.802433	0.578035	0.4233	3.47633e-10	0.3947	1.83245e-05
10255	CUST_202_PI408124699	EfmE1162_0051	carbamoyl-phosphate synthase, large subunit	0.555879	0.0821045	0.4506	1.20443e-09	0.33	1.82786e-05
13984	CUST_202_PI408124699	EfmE1162_0051	carbamoyl-phosphate synthase, large subunit	0.602242	0.124772	0.4292	4.64437e-10	0.3961	3.11507e-05
1529	CUST_206_PI408124699	EfmE1162_0052	dihydroorotate dehydrogenase electron transfer subunit	1.13662	0.667739	0.4084	2.12629e-10	0.3473	2.47958e-05
2984	CUST_205_PI408124699	EfmE1162_0052	dihydroorotate dehydrogenase electron transfer subunit	1.10722	0.744787	0.3511	2.17973e-11	0.3033	7.13238e-06
3999	CUST_205_PI408124699	EfmE1162_0052	dihydroorotate dehydrogenase electron transfer subunit	1.11595	0.746535	0.387	8.26884e-11	0.3942	1.81819e-05
5148	CUST_206_PI408124699	EfmE1162_0052	dihydroorotate dehydrogenase electron transfer subunit	1.14743	0.644874	0.3778	6.7219e-11	0.2957	1.75482e-05
52	CUST_209_PI408124699	EfmE1162_0053	dihydroorotate dehydrogenase B, catalytic subunit	0.989727	0.977913	0.3639	3.54026e-11	0.2914	6.49217e-06
4732	CUST_210_PI408124699	EfmE1162_0053	dihydroorotate dehydrogenase B, catalytic subunit	1.01574	0.965708	0.3192	7.54129e-12	0.3091	1.20679e-05
13398	CUST_210_PI408124699	EfmE1162_0053	dihydroorotate dehydrogenase B, catalytic subunit	1.05947	0.869252	0.3211	7.96787e-12	0.2988	1.30659e-05
13890	CUST_209_PI408124699	EfmE1162_0053	dihydroorotate dehydrogenase B, catalytic subunit	0.921762	0.805918	0.3175	6.90969e-12	0.3094	8.76081e-06
2749	CUST_213_PI408124699	EfmE1162_0054	orotidine 5'-phosphate decarboxylase	0.877043	0.677356	0.2946	3.2547e-12	0.3541	1.05938e-05
11059	CUST_214_PI408124699	EfmE1162_0054	orotidine 5'-phosphate decarboxylase	0.814207	0.561391	0.3139	6.09186e-12	0.2837	5.64458e-06
13495	CUST_213_PI408124699	EfmE1162_0054	orotidine 5'-phosphate decarboxylase	0.954799	0.877681	0.3025	4.16249e-12	0.2664	5.06573e-06
15493	CUST_214_PI408124699	EfmE1162_0054	orotidine 5'-phosphate decarboxylase	0.907313	0.769804	0.3064	4.7754e-12	0.2513	5.19186e-06
6460	CUST_217_PI408124699	EfmE1162_0055	orotate phosphoribosyltransferase	1.32971	0.443027	0.3396	1.46336e-11	0.3412	1.11629e-05
9515	CUST_218_PI408124699	EfmE1162_0055	orotate phosphoribosyltransferase	0.896039	0.765672	0.4426	9.09283e-10	0.2202	5.79463e-06
12643	CUST_217_PI408124699	EfmE1162_0055	orotate phosphoribosyltransferase	1.34028	0.385616	0.3272	9.50694e-12	0.2639	5.65297e-06
15012	CUST_218_PI408124699	EfmE1162_0055	orotate phosphoribosyltransferase	1.73699	0.119733	0.3122	5.95273e-12	0.2293	5.85608e-06
1355	CUST_221_PI408124699	EfmE1162_0056	HD superfamily hydrolase	0.585623	0.113986	0.897	0.103708	1.3422	0.0115245
7031	CUST_223_PI408124699	EfmE1162_0056	HD superfamily hydrolase	0.853565	0.646999	0.9351	0.215916	1.4718	0.00329508
8588	CUST_221_PI408124699	EfmE1162_0056	HD superfamily hydrolase	0.598711	0.145669	0.9004	0.111628	1.4339	0.00465258
9717	CUST_223_PI408124699	EfmE1162_0056	HD superfamily hydrolase	0.835369	0.618235	0.9076	0.12965	1.4772	0.00313016
980	CUST_225_PI408124699	EfmE1162_0057	carbonic anhydrase	1.84192	0.118113	0.7692	0.00211798	1.2908	0.0203839
10733	CUST_226_PI408124699	EfmE1162_0057	carbonic anhydrase	1.30782	0.566384	0.8327	0.0191942	1.3873	0.00712127
12785	CUST_226_PI408124699	EfmE1162_0057	carbonic anhydrase	1.35822	0.500859	0.8558	0.0375116	1.4819	0.00300078
14845	CUST_225_PI408124699	EfmE1162_0057	carbonic anhydrase	2.07953	0.061809	0.78	0.00320003	1.2847	0.021505
45	CUST_229_PI408124699	EfmE1162_0058	transcriptional regulator, LysR family	1.78944	0.0914561	0.7399	0.000678733	1.1292	0.145766
4027	CUST_230_PI408124699	EfmE1162_0058	transcriptional regulator, LysR family	1.68669	0.112038	0.7677	0.00201857	1.1602	0.101253
9837	CUST_229_PI408124699	EfmE1162_0058	transcriptional regulator, LysR family	1.61927	0.139686	0.2217	3.96367e-13	1.0295	0.399427
12449	CUST_230_PI408124699	EfmE1162_0058	transcriptional regulator, LysR family	1.00453	0.98835	0.7544	0.00121548	1.2003	0.0655825
5075	CUST_233_PI408124699	EfmE1162_0059	hypothetical protein	1.23213	0.553055	0.9582	0.491756	1.1842	0.488236
6727	CUST_234_PI408124699	EfmE1162_0059	hypothetical protein	0.916798	0.789557	1.2382	0.461396	1.0474	0.496838
12590	CUST_233_PI408124699	EfmE1162_0059	hypothetical protein	1.4337	0.274255	1.4197	0.453764	1.0299	0.498416
13593	CUST_234_PI408124699	EfmE1162_0059	hypothetical protein	1.09063	0.793136	1.348	0.454876	1.0744	0.495435
195	CUST_237_PI408124699	EfmE1162_0060	fibronectin-binding protein	1.30265	0.40029	0.9006	0.112288	1.2936	0.0198609
7121	CUST_238_PI408124699	EfmE1162_0060	fibronectin-binding protein	1.64665	0.137165	0.946	0.257572	1.2743	0.0258759
7678	CUST_238_PI408124699	EfmE1162_0060	fibronectin-binding protein	1.32812	0.436819	0.9254	0.182566	1.3476	0.0110471
11287	CUST_237_PI408124699	EfmE1162_0060	fibronectin-binding protein	1.34565	0.386114	0.9369	0.222742	1.2295	0.0426824
1312	CUST_241_PI408124699	EfmE1162_0061	fibronectin/fibrinogen binding protein	1.74043	0.126765	0.9073	0.128833	1.3043	0.0177236
1896	CUST_242_PI408124699	EfmE1162_0061	fibronectin/fibrinogen binding protein	1.04742	0.887707	0.9687	0.35417	1.2088	0.053469
14076	CUST_241_PI408124699	EfmE1162_0061	fibronectin/fibrinogen binding protein	1.67522	0.1267	0.9549	0.293963	1.2429	0.0353681
14078	CUST_242_PI408124699	EfmE1162_0061	fibronectin/fibrinogen binding protein	1.16248	0.653444	0.9691	0.356106	1.2525	0.0320096
2607	CUST_245_PI408124699	EfmE1162_0062	asparagine synthase	1.66079	0.149664	1.3131	0.0013199	1.0946	0.202585
6495	CUST_246_PI408124699	EfmE1162_0062	asparagine synthase	1.52878	0.1988	1.1731	0.032595	1.0264	0.402543
7208	CUST_246_PI408124699	EfmE1162_0062	asparagine synthase	1.4268	0.337551	1.3421	0.000659136	0.9454	0.294674
15306	CUST_245_PI408124699	EfmE1162_0062	asparagine synthase	1.72593	0.167031	1.1832	0.0263277	1.0046	0.482491
8782	CUST_252_PI408124699	EfmE1162_0063	conserved protein YdaT	1.14625	0.589727	0.9135	0.157758	3.4934	6.32171e-05
10883	CUST_252_PI408124699	EfmE1162_0063	conserved protein YdaT	1.11464	0.675691	1.3266	0.00219132	3.1743	0.000101043
12696	CUST_251_PI408124699	EfmE1162_0063	conserved protein YdaT	1.08848	0.745571	1.3002	0.00380965	2.9147	0.000141232
13652	CUST_251_PI408124699	EfmE1162_0063	conserved protein YdaT	1.10628	0.692943	1.3793	0.000698631	3.1318	8.58862e-05
13312	CUST_253_PI408124699	EfmE1162_0064	ribosomal protein L33	0.548532	0.0930187	0.9592	0.312412	0.6308	0.000459438
13408	CUST_254_PI408124699	EfmE1162_0064	ribosomal protein L33	0.550391	0.0964318	0.9553	0.295489	0.5831	0.000179572
14900	CUST_253_PI408124699	EfmE1162_0064	ribosomal protein L33	0.530514	0.0728889	0.9808	0.409591	0.6311	0.000484229
15227	CUST_254_PI408124699	EfmE1162_0064	ribosomal protein L33	0.534131	0.0761026	0.9586	0.309846	0.6177	0.000386786
2505	CUST_258_PI408124699	EfmE1162_0065	dihydrofolate reductase	0.574939	0.0780321	0.9559	0.30236	0.9009	0.264611
4346	CUST_258_PI408124699	EfmE1162_0065	dihydrofolate reductase	0.551608	0.0611775	0.9814	0.414714	0.8717	0.205764
6056	CUST_257_PI408124699	EfmE1162_0065	dihydrofolate reductase	0.522139	0.0709101	0.9812	0.413054	0.7584	0.0478758
9211	CUST_257_PI408124699	EfmE1162_0065	dihydrofolate reductase	0.538669	0.086829	0.9312	0.205152	0.781	0.0585615
1220	CUST_261_PI408124699	EfmE1162_0066	iron compound ABC transporter, substrate-binding protein	1.85315	0.0779209	0.9104	0.198941	0.7139	0.264311
1483	CUST_262_PI408124699	EfmE1162_0066	iron compound ABC transporter, substrate-binding protein	0.438619	0.0581015	2.1383	0.0382537	3.0027	0.237262
3522	CUST_262_PI408124699	EfmE1162_0066	iron compound ABC transporter, substrate-binding protein	0.436515	0.0778323	1.0159	0.482805	1.0313	0.495755
6926	CUST_261_PI408124699	EfmE1162_0066	iron compound ABC transporter, substrate-binding protein	1.84572	0.0951127	0.9764	0.401319	0.8701	0.392759
10640	CUST_265_PI408124699	EfmE1162_0067	ferrichrome transport ATP-binding protein FhuC	0.550131	0.0914103	0.7026	0.000444586	0.585	0.0661861
12652	CUST_267_PI408124699	EfmE1162_0067	ferrichrome transport ATP-binding protein FhuC	0.588774	0.139436	0.7327	0.00520949	0.4756	0.132929
13620	CUST_265_PI408124699	EfmE1162_0067	ferrichrome transport ATP-binding protein FhuC	0.556773	0.0979742	0.686	0.000228084	0.8463	0.238181
14645	CUST_267_PI408124699	EfmE1162_0067	ferrichrome transport ATP-binding protein FhuC	0.563956	0.0847258	0.8644	0.106958	0.6444	0.223941
1243	CUST_270_PI408124699	EfmE1162_0068	ferrichrome transport system permease protein FhuB	0.612035	0.0986028	0.6805	0.000110094	0.8867	0.270894
11280	CUST_269_PI408124699	EfmE1162_0068	ferrichrome transport system permease protein FhuB	0.778437	0.44207	0.7262	0.00128294	0.7221	0.123515
12522	CUST_269_PI408124699	EfmE1162_0068	ferrichrome transport system permease protein FhuB	0.759334	0.45312	0.7428	0.00247586	0.703	0.146332
13337	CUST_270_PI408124699	EfmE1162_0068	ferrichrome transport system permease protein FhuB	0.623152	0.12748	0.7852	0.00670842	0.6393	0.0423392
4478	CUST_274_PI408124699	EfmE1162_0069	ferrichrome transport system permease protein FhuG	0.748445	0.312269	0.771	0.00737845	0.9576	0.451819
7011	CUST_273_PI408124699	EfmE1162_0069	ferrichrome transport system permease protein FhuG	0.384239	0.0215209	0.7006	0.000373593	0.824	0.273917
8558	CUST_273_PI408124699	EfmE1162_0069	ferrichrome transport system permease protein FhuG	0.369075	0.0268289	0.6988	0.000400769	0.8481	0.291131
9474	CUST_274_PI408124699	EfmE1162_0069	ferrichrome transport system permease protein FhuG	0.758128	0.303091	0.6826	0.000203065	0.7966	0.26106
10690	CUST_277_PI408124699	EfmE1162_0070	5-formyltetrahydrofolate cyclo-ligase	1.52606	0.207154	0.8957	0.101037	0.8133	0.0379063
11548	CUST_278_PI408124699	EfmE1162_0070	5-formyltetrahydrofolate cyclo-ligase	0.36029	0.0348968	0.944	0.249764	0.807	0.031858
12000	CUST_277_PI408124699	EfmE1162_0070	5-formyltetrahydrofolate cyclo-ligase	1.00703	0.985817	0.9127	0.144004	0.7622	0.0115853
15734	CUST_278_PI408124699	EfmE1162_0070	5-formyltetrahydrofolate cyclo-ligase	0.34439	0.0382314	0.8987	0.107964	0.7856	0.0227501
1720	CUST_282_PI408124699	EfmE1162_0071	integral membrane protein	0.438181	0.014611	0.8062	0.00825231	0.7689	0.014298
4952	CUST_281_PI408124699	EfmE1162_0071	integral membrane protein	0.419586	0.0146899	0.8392	0.0235215	0.7786	0.0182893
13508	CUST_282_PI408124699	EfmE1162_0071	integral membrane protein	0.432552	0.0149825	0.8487	0.0309748	1.0959	0.218017
15185	CUST_281_PI408124699	EfmE1162_0071	integral membrane protein	0.426382	0.0162448	0.9052	0.123846	0.766	0.0159177
8161	CUST_286_PI408124699	EfmE1162_0072	hypothetical protein	0.785362	0.531958	0.7873	0.00416294	0.5005	3.70247e-05
11043	CUST_285_PI408124699	EfmE1162_0072	hypothetical protein	0.897486	0.765834	0.8112	0.00961767	0.4687	2.41648e-05
14636	CUST_286_PI408124699	EfmE1162_0072	hypothetical protein	0.812457	0.602865	0.8075	0.00847235	0.4906	3.22273e-05
15286	CUST_285_PI408124699	EfmE1162_0072	hypothetical protein	0.890357	0.757981	0.8108	0.00947416	0.4819	2.87649e-05
4002	CUST_290_PI408124699	EfmE1162_0073	glucokinase	0.672725	0.355959	0.8335	0.0196242	0.4861	3.05792e-05
5892	CUST_291_PI408124699	EfmE1162_0073	glucokinase	0.775641	0.470386	0.8708	0.0558133	0.4914	3.32681e-05
9388	CUST_290_PI408124699	EfmE1162_0073	glucokinase	0.784505	0.576834	0.7693	0.00212084	0.506	4.03281e-05
12982	CUST_291_PI408124699	EfmE1162_0073	glucokinase	0.778038	0.455468	0.8181	0.012097	0.4643	2.31914e-05
2531	CUST_293_PI408124699	EfmE1162_0074	rhodanese family protein	1.21445	0.558247	0.8132	0.0102987	0.5075	4.52163e-05
5410	CUST_294_PI408124699	EfmE1162_0074	rhodanese family protein	1.12191	0.734285	0.8366	0.0216003	0.4806	3.16006e-05
7735	CUST_293_PI408124699	EfmE1162_0074	rhodanese family protein	1.24952	0.518706	0.7636	0.00170614	0.5143	5.01604e-05
9476	CUST_294_PI408124699	EfmE1162_0074	rhodanese family protein	1.18222	0.583109	0.7678	0.00200244	0.4985	3.75159e-05
4110	CUST_297_PI408124699	EfmE1162_0075	hypothetical protein, superfamily	1.64024	0.185904	1.0259	0.40705	1.5051	0.175152
9500	CUST_298_PI408124699	EfmE1162_0075	hypothetical protein, superfamily	1.69878	0.130895	1.1261	0.101702	1.6257	0.0261696
10454	CUST_297_PI408124699	EfmE1162_0075	hypothetical protein, superfamily	1.83574	0.117984	0.9706	0.39704	1.4349	0.121445
11673	CUST_298_PI408124699	EfmE1162_0075	hypothetical protein, superfamily	1.67723	0.158208	1.1476	0.0771332	1.6319	0.0173367
2983	CUST_302_PI408124699	EfmE1162_0076	conserved hypothetical protein	0.725232	0.426104	0.985	0.434139	1.5827	0.0257565
3492	CUST_302_PI408124699	EfmE1162_0076	conserved hypothetical protein	0.671872	0.270572	0.9985	0.493458	1.6686	0.0218188
7282	CUST_301_PI408124699	EfmE1162_0076	conserved hypothetical protein	1.024	0.943706	1.058	0.397092	2.9198	0.0887689
12529	CUST_301_PI408124699	EfmE1162_0076	conserved hypothetical protein	0.998396	0.996276	0.9066	0.32893	1.4699	0.387254
684	CUST_309_PI408124699	EfmE1162_0078	UDP-glucose 4-epimerase	1.32432	0.365745	2.8057	8.20384e-12	0.9142	0.199359
1247	CUST_310_PI408124699	EfmE1162_0078	UDP-glucose 4-epimerase	1.7023	0.124898	2.7425	1.11526e-11	1.0469	0.337255
5659	CUST_309_PI408124699	EfmE1162_0078	UDP-glucose 4-epimerase	1.44766	0.220497	2.6902	1.46102e-11	0.9831	0.436896
14175	CUST_310_PI408124699	EfmE1162_0078	UDP-glucose 4-epimerase	2.20428	0.0476493	2.8368	7.11475e-12	1.0537	0.314896
5197	CUST_315_PI408124699	EfmE1162_0079	galactose-1-phosphate uridylyltransferase	0.914032	0.754462	3.1241	2.26105e-12	1.1071	0.178938
5348	CUST_315_PI408124699	EfmE1162_0079	galactose-1-phosphate uridylyltransferase	0.955246	0.893391	3.1374	2.15952e-12	1.1994	0.0618644
7168	CUST_313_PI408124699	EfmE1162_0079	galactose-1-phosphate uridylyltransferase	0.862122	0.683239	3.2167	1.67162e-12	1.0093	0.467682
9050	CUST_313_PI408124699	EfmE1162_0079	galactose-1-phosphate uridylyltransferase	0.878369	0.703071	3.1836	1.85654e-12	1.0253	0.41174
7184	CUST_318_PI408124699	EfmE1162_0080	galactose operon repressor GalR	1.83874	0.0958847	4.3884	1.44493e-13	0.8803	0.211077
10355	CUST_317_PI408124699	EfmE1162_0080	galactose operon repressor GalR	0.989395	0.973695	3.925	2.97849e-13	0.9857	0.454632
11964	CUST_318_PI408124699	EfmE1162_0080	galactose operon repressor GalR	1.88619	0.100555	4.446	1.35984e-13	0.7744	0.0724411
13511	CUST_317_PI408124699	EfmE1162_0080	galactose operon repressor GalR	0.963721	0.913384	4.2325	1.78678e-13	0.949	0.334537
712	CUST_321_PI408124699	EfmE1162_0081	glycoprotein endopeptidase	1.07009	0.809959	1.0466	0.296128	0.9424	0.292569
7666	CUST_322_PI408124699	EfmE1162_0081	glycoprotein endopeptidase	1.15912	0.562765	1.0966	0.139936	0.9361	0.269607
10343	CUST_322_PI408124699	EfmE1162_0081	glycoprotein endopeptidase	1.17813	0.556587	1.092	0.151268	0.8538	0.079576
11406	CUST_321_PI408124699	EfmE1162_0081	glycoprotein endopeptidase	1.10822	0.722421	1.0612	0.242584	0.9327	0.264734
790	CUST_326_PI408124699	EfmE1162_0082	ribosomal-protein-alanine acetyltransferase	1.21684	0.5977	1.0871	0.163911	1.0254	0.411257
1479	CUST_326_PI408124699	EfmE1162_0082	ribosomal-protein-alanine acetyltransferase	1.16452	0.671375	1.1531	0.0495326	1.0997	0.21303
11779	CUST_325_PI408124699	EfmE1162_0082	ribosomal-protein-alanine acetyltransferase	0.737164	0.475156	1.0246	0.387551	1.0196	0.430865
14988	CUST_325_PI408124699	EfmE1162_0082	ribosomal-protein-alanine acetyltransferase	0.713551	0.41298	1.033	0.350878	1.0742	0.263928
375	CUST_329_PI408124699	EfmE1162_0083	ribosomal-protein-alanine acetyltransferase	0.733541	0.346316	1.0771	0.191299	0.8959	0.150072
6220	CUST_330_PI408124699	EfmE1162_0083	ribosomal-protein-alanine acetyltransferase	1.15123	0.69572	1.157	0.0455499	0.9826	0.434406
13120	CUST_329_PI408124699	EfmE1162_0083	ribosomal-protein-alanine acetyltransferase	0.736991	0.328395	1.1374	0.0671833	0.8243	0.0418783
13405	CUST_330_PI408124699	EfmE1162_0083	ribosomal-protein-alanine acetyltransferase	1.15833	0.660594	1.1237	0.0867988	0.9349	0.262102
9464	CUST_336_PI408124699	EfmE1162_0084	O-sialoglycoprotein endopeptidase	1.1753	0.65543	0.9662	0.353964	0.8394	0.259042
10461	CUST_333_PI408124699	EfmE1162_0084	O-sialoglycoprotein endopeptidase	0.970866	0.924323	1.0537	0.270901	0.8717	0.12159
11849	CUST_333_PI408124699	EfmE1162_0084	O-sialoglycoprotein endopeptidase	0.902796	0.754013	1.087	0.165853	0.9241	0.287318
15083	CUST_336_PI408124699	EfmE1162_0084	O-sialoglycoprotein endopeptidase	1.39987	0.380176	0.9339	0.236148	0.6744	0.084546
2463	CUST_338_PI408124699	EfmE1162_0085	conserved hypothetical protein	1.23132	0.463486	1.1207	0.0923825	0.5424	0.000207032
3978	CUST_337_PI408124699	EfmE1162_0085	conserved hypothetical protein	0.698792	0.202595	1.0695	0.216036	0.6484	0.00201375
4612	CUST_337_PI408124699	EfmE1162_0085	conserved hypothetical protein	0.70714	0.223052	1.0714	0.209892	0.627	0.00146238
12194	CUST_338_PI408124699	EfmE1162_0085	conserved hypothetical protein	1.22471	0.489914	1.1005	0.131854	0.5668	0.000321815
2303	CUST_343_PI408124699	EfmE1162_0086	IS66 Orf2 like	1.28742	0.396741	1.0813	0.183951	0.634	0.00559506
2895	CUST_341_PI408124699	EfmE1162_0086	IS66 Orf2 like	1.02476	0.926035	1.1446	0.0606315	0.58	0.00239118
4568	CUST_341_PI408124699	EfmE1162_0086	IS66 Orf2 like	1.04716	0.855843	1.1882	0.0254889	0.7647	0.0542466
5506	CUST_343_PI408124699	EfmE1162_0086	IS66 Orf2 like	1.28403	0.409962	1.1105	0.112949	0.6059	0.00304622
2018	CUST_346_PI408124699	EfmE1162_0087	transposase	1.05873	0.751481	0.7075	0.000169484	0.6651	0.00162946
7578	CUST_346_PI408124699	EfmE1162_0087	transposase	1.08518	0.722261	0.6736	3.59424e-05	0.6753	0.00172634
13027	CUST_345_PI408124699	EfmE1162_0087	transposase	0.531129	0.0694164	0.6711	3.1674e-05	0.5913	0.000228481
14373	CUST_345_PI408124699	EfmE1162_0087	transposase	0.504616	0.0486209	0.6703	3.0351e-05	0.6219	0.00040845
7601	CUST_349_PI408124699	EfmE1162_0088	HPr (Ser) kinase/phosphatase	0.770238	0.416436	1.0558	0.261202	1.472	0.00329121
8077	CUST_350_PI408124699	EfmE1162_0088	HPr (Ser) kinase/phosphatase	1.21239	0.586532	1.1355	0.069741	1.5454	0.00219706
10946	CUST_350_PI408124699	EfmE1162_0088	HPr (Ser) kinase/phosphatase	1.12782	0.711855	1.1205	0.0923561	1.5102	0.00280662
15536	CUST_349_PI408124699	EfmE1162_0088	HPr (Ser) kinase/phosphatase	0.880996	0.67917	1.0495	0.284518	1.4238	0.00504555
1381	CUST_353_PI408124699	EfmE1162_0089	prolipoprotein diacylglyceryl transferase	0.780899	0.497982	1.0561	0.259952	1.4064	0.00617568
3845	CUST_353_PI408124699	EfmE1162_0089	prolipoprotein diacylglyceryl transferase	0.761582	0.441134	1.0438	0.306509	1.5047	0.00265396
4900	CUST_354_PI408124699	EfmE1162_0089	prolipoprotein diacylglyceryl transferase	1.16317	0.691802	0.9382	0.227425	1.4358	0.00456344
7739	CUST_354_PI408124699	EfmE1162_0089	prolipoprotein diacylglyceryl transferase	1.17658	0.639056	0.9686	0.353614	1.4885	0.00286729
5322	CUST_358_PI408124699	EfmE1162_0090	glycerol-3-phosphate dehydrogenase	1.67509	0.270593	1.0209	0.403633	2.0677	0.000149735
6935	CUST_357_PI408124699	EfmE1162_0090	glycerol-3-phosphate dehydrogenase	1.25343	0.491016	0.9781	0.397163	2.1992	0.000105555
7924	CUST_358_PI408124699	EfmE1162_0090	glycerol-3-phosphate dehydrogenase	1.4426	0.386019	0.9868	0.437813	2.007	0.000180306
11617	CUST_357_PI408124699	EfmE1162_0090	glycerol-3-phosphate dehydrogenase	0.977168	0.946536	0.9924	0.463934	2.0655	0.000150433
100	CUST_362_PI408124699	EfmE1162_0091	UTP-glucose-1-phosphate uridylyltransferase	1.28567	0.446201	0.9861	0.434405	1.9008	0.000261751
8652	CUST_362_PI408124699	EfmE1162_0091	UTP-glucose-1-phosphate uridylyltransferase	1.33489	0.332019	0.9766	0.390132	2.0086	0.000179272
10992	CUST_361_PI408124699	EfmE1162_0091	UTP-glucose-1-phosphate uridylyltransferase	1.06895	0.817103	0.9097	0.135099	1.8501	0.000321974
13691	CUST_361_PI408124699	EfmE1162_0091	UTP-glucose-1-phosphate uridylyltransferase	1.02517	0.936926	1.0194	0.410436	1.8836	0.000280384
5771	CUST_366_PI408124699	EfmE1162_0092	conserved hypothetical protein	0.550565	0.121168	1.0029	0.48634	2.1922	0.0001076
8000	CUST_366_PI408124699	EfmE1162_0092	conserved hypothetical protein	0.510651	0.105696	1.017	0.421202	2.2274	9.90814e-05
9516	CUST_365_PI408124699	EfmE1162_0092	conserved hypothetical protein	0.585603	0.133806	1.0286	0.369596	2.1945	0.000106926
12403	CUST_365_PI408124699	EfmE1162_0092	conserved hypothetical protein	0.510756	0.106577	1.0315	0.357141	2.1451	0.000121183
4500	CUST_371_PI408124699	EfmE1162_0093	general stress protein, putative	2.2059	0.0942388	1.0433	0.308548	2.0069	0.000182645
4706	CUST_369_PI408124699	EfmE1162_0093	general stress protein, putative	2.20308	0.0692295	0.9145	0.148833	1.9959	0.000188661
5212	CUST_369_PI408124699	EfmE1162_0093	general stress protein, putative	2.2022	0.0784563	0.9883	0.444642	2.0608	0.000154111
10242	CUST_371_PI408124699	EfmE1162_0093	general stress protein, putative	2.19299	0.0690671	0.9832	0.420737	1.9585	0.000213916
7630	CUST_373_PI408124699	EfmE1162_0094	Xaa-Pro dipeptidase	1.11559	0.724491	0.8123	0.00997069	1.3019	0.0177611
12253	CUST_374_PI408124699	EfmE1162_0094	Xaa-Pro dipeptidase	0.856975	0.637255	0.8736	0.0599198	1.2343	0.0384424
14799	CUST_373_PI408124699	EfmE1162_0094	Xaa-Pro dipeptidase	1.0028	0.992822	0.8939	0.0968684	1.3054	0.0170644
14846	CUST_374_PI408124699	EfmE1162_0094	Xaa-Pro dipeptidase	0.922723	0.780016	0.8124	0.0100095	1.2204	0.0454209
4190	CUST_378_PI408124699	EfmE1162_0095	catabolite control protein A	1.3389	0.393814	1.0133	0.437839	1.151	0.106007
5174	CUST_377_PI408124699	EfmE1162_0095	catabolite control protein A	0.949202	0.864979	0.9581	0.307309	1.15	0.106736
6013	CUST_377_PI408124699	EfmE1162_0095	catabolite control protein A	0.915617	0.776765	1.0447	0.302896	1.1444	0.114014
10209	CUST_378_PI408124699	EfmE1162_0095	catabolite control protein A	1.33473	0.420404	1.0696	0.21419	1.1806	0.0740603
2774	CUST_382_PI408124699	EfmE1162_0096	penicillin-binding protein 1B	0.882971	0.730009	0.6666	2.53134e-05	0.7485	0.00680473
6258	CUST_382_PI408124699	EfmE1162_0096	penicillin-binding protein 1B	0.881732	0.718182	0.6087	1.60069e-06	0.7689	0.0109295
6371	CUST_383_PI408124699	EfmE1162_0096	penicillin-binding protein 1B	0.400657	0.010815	0.6086	1.67441e-06	0.7935	0.0236374
12880	CUST_383_PI408124699	EfmE1162_0096	penicillin-binding protein 1B	0.402787	0.0113651	0.5475	8.91594e-08	0.8052	0.0300797
11217	CUST_385_PI408124699	EfmE1162_0097	apurinic endonuclease Apn1	0.50031	0.0409925	0.8183	0.0122137	0.6292	0.000464878
11932	CUST_386_PI408124699	EfmE1162_0097	apurinic endonuclease Apn1	0.70929	0.280704	0.822	0.0137559	0.6334	0.000494763
13451	CUST_386_PI408124699	EfmE1162_0097	apurinic endonuclease Apn1	0.737231	0.329651	0.7591	0.00144515	0.6236	0.000390809
13810	CUST_385_PI408124699	EfmE1162_0097	apurinic endonuclease Apn1	0.42205	0.0196647	0.85	0.0320153	0.667	0.00109738
1939	CUST_390_PI408124699	EfmE1162_0098	hypothetical protein	0.593045	0.0379042	0.5715	0.00698758	1.1503	0.427319
3433	CUST_390_PI408124699	EfmE1162_0098	hypothetical protein	0.607637	0.0443055	0.6437	0.00576731	0.4302	0.280034
3534	CUST_389_PI408124699	EfmE1162_0098	hypothetical protein	0.5329	0.0275901	0.7074	0.000804223	0.4218	0.0236773
10425	CUST_389_PI408124699	EfmE1162_0098	hypothetical protein	0.546028	0.0353063	0.4921	1.04268e-07	0.3506	0.01236
3002	CUST_394_PI408124699	EfmE1162_0099	mn2+ and fe2+ transporter of the nramp family	0.657034	0.170477	1.0181	0.41596	1.689	0.000719856
8870	CUST_394_PI408124699	EfmE1162_0099	mn2+ and fe2+ transporter of the nramp family	0.704392	0.297065	0.9744	0.379815	1.7671	0.0004757
13492	CUST_393_PI408124699	EfmE1162_0099	mn2+ and fe2+ transporter of the nramp family	1.02137	0.950186	1.0446	0.303423	1.7222	0.000594039
15562	CUST_393_PI408124699	EfmE1162_0099	mn2+ and fe2+ transporter of the nramp family	1.01612	0.962186	0.9972	0.486878	1.7408	0.000538452
4363	CUST_399_PI408124699	EfmE1162_0100	hypothetical protein	0.900119	0.746027	1.0462	0.29724	0.6933	0.0022017
7680	CUST_399_PI408124699	EfmE1162_0100	hypothetical protein	0.921273	0.805353	1.1106	0.110063	0.6949	0.00219
8591	CUST_398_PI408124699	EfmE1162_0100	hypothetical protein	0.880457	0.687092	1.1528	0.0498912	0.6351	0.000741009
15263	CUST_398_PI408124699	EfmE1162_0100	hypothetical protein	0.908934	0.766938	1.1338	0.0721896	0.6208	0.000496536
2915	CUST_402_PI408124699	EfmE1162_0101	ABC transporter, ATP-binding protein	0.812758	0.450181	1.1324	0.0744761	0.9564	0.355703
5438	CUST_402_PI408124699	EfmE1162_0101	ABC transporter, ATP-binding protein	0.814905	0.455328	1.185	0.025756	0.9006	0.192028
6275	CUST_401_PI408124699	EfmE1162_0101	ABC transporter, ATP-binding protein	0.936426	0.859188	2.0741	3.06189e-09	0.9934	0.487928
7314	CUST_401_PI408124699	EfmE1162_0101	ABC transporter, ATP-binding protein	1.00411	0.991434	1.9081	2.22214e-08	0.9314	0.390958
1628	CUST_406_PI408124699	EfmE1162_0102	ABC transporter, ATP-binding/permease protein, MDR family	1.08872	0.79363	1.8869	1.58336e-07	1.0384	0.467809
10519	CUST_406_PI408124699	EfmE1162_0102	ABC transporter, ATP-binding/permease protein, MDR family	0.848718	0.601737	1.8147	5.384e-07	1.0155	0.485934
11630	CUST_405_PI408124699	EfmE1162_0102	ABC transporter, ATP-binding/permease protein, MDR family	1.33298	0.410451	1.9452	1.94273e-08	0.9408	0.398634
15434	CUST_405_PI408124699	EfmE1162_0102	ABC transporter, ATP-binding/permease protein, MDR family	1.36371	0.398724	2.0593	3.23832e-09	1.0345	0.445246
228	CUST_410_PI408124699	EfmE1162_0103	transcription antiterminator LicT	1.17886	0.385091	0.9457	0.310025	0.7136	0.264318
989	CUST_409_PI408124699	EfmE1162_0103	transcription antiterminator LicT	0.527838	0.0697467	1.7153	0.0775028	4.3787	0.238767
6911	CUST_409_PI408124699	EfmE1162_0103	transcription antiterminator LicT	0.547147	0.0984953	2.4851	0.00207157	1.067	0.488044
13318	CUST_410_PI408124699	EfmE1162_0103	transcription antiterminator LicT	1.14857	0.4814	1.18	0.0844456	0.9124	0.429288
5786	CUST_413_PI408124699	EfmE1162_0104	pts system beta-glucoside-specific eiibca component	0.741232	0.378631	0.9037	0.205549	1.1644	0.455976
7870	CUST_413_PI408124699	EfmE1162_0104	pts system beta-glucoside-specific eiibca component	0.759007	0.364658	1.1538	0.173968	1.9309	0.284862
13080	CUST_414_PI408124699	EfmE1162_0104	pts system beta-glucoside-specific eiibca component	0.935679	0.867617	1.047	0.318326	1.0064	0.492711
13590	CUST_414_PI408124699	EfmE1162_0104	pts system beta-glucoside-specific eiibca component	0.960441	0.920764	1.1184	0.131239	1.1132	0.383522
978	CUST_418_PI408124699	EfmE1162_0105	pts system beta-glucoside-specific eiibca component	1.17366	0.601629	1.5296	0.0121633	1.1552	0.454362
1147	CUST_418_PI408124699	EfmE1162_0105	pts system beta-glucoside-specific eiibca component	1.16798	0.656172	1.8848	0.00203575	1.1009	0.472213
9568	CUST_417_PI408124699	EfmE1162_0105	pts system beta-glucoside-specific eiibca component	1.16662	0.631109	1.8601	0.000120493	1.6049	0.303355
13585	CUST_417_PI408124699	EfmE1162_0105	pts system beta-glucoside-specific eiibca component	1.14822	0.661391	1.7159	0.000690067	1.097	0.455924
807	CUST_421_PI408124699	EfmE1162_0106	transcription regulator, putative	0.366443	0.0235599	1.134	0.0815029	1.6189	0.0108624
808	CUST_421_PI408124699	EfmE1162_0106	transcription regulator, putative	0.385863	0.0288497	1.2114	0.0186648	1.7286	0.00629427
6665	CUST_422_PI408124699	EfmE1162_0106	transcription regulator, putative	0.38965	0.0228027	1.1375	0.087708	1.5966	0.0580947
12216	CUST_422_PI408124699	EfmE1162_0106	transcription regulator, putative	0.376343	0.0250066	1.2184	0.0361776	1.5474	0.0973513
2442	CUST_426_PI408124699	EfmE1162_0107	6-phospho-beta-glucosidase	1.53648	0.234445	1.5171	2.98881e-05	1.5866	0.0368169
3206	CUST_425_PI408124699	EfmE1162_0107	6-phospho-beta-glucosidase	1.43469	0.3182	1.49	4.85279e-05	1.7769	0.0136408
8398	CUST_426_PI408124699	EfmE1162_0107	6-phospho-beta-glucosidase	1.61871	0.178799	1.605	3.51314e-06	1.5933	0.0213668
11000	CUST_425_PI408124699	EfmE1162_0107	6-phospho-beta-glucosidase	1.37907	0.35239	1.3956	0.000418442	1.4851	0.0523038
4140	CUST_430_PI408124699	EfmE1162_0108	6-phospho-beta-glucosidase AscB	0.956668	0.868851	1.2683	0.0048652	1.2886	0.0805529
4425	CUST_429_PI408124699	EfmE1162_0108	6-phospho-beta-glucosidase AscB	0.769658	0.454108	1.0649	0.286668	1.4067	0.209457
11316	CUST_429_PI408124699	EfmE1162_0108	6-phospho-beta-glucosidase AscB	0.723353	0.39538	0.8707	0.121263	1.0915	0.443701
13750	CUST_430_PI408124699	EfmE1162_0108	6-phospho-beta-glucosidase AscB	0.970943	0.91304	1.3478	0.000800267	1.2138	0.151652
8209	CUST_433_PI408124699	EfmE1162_0109	thioredoxin-disulfide reductase	0.683024	0.36562	0.8375	0.0231311	1.5095	0.00396226
10605	CUST_433_PI408124699	EfmE1162_0109	thioredoxin-disulfide reductase	0.736068	0.447413	0.8349	0.0216119	1.5021	0.00499917
12208	CUST_434_PI408124699	EfmE1162_0109	thioredoxin-disulfide reductase	1.71724	0.145562	0.9077	0.130108	1.4163	0.00558893
13715	CUST_434_PI408124699	EfmE1162_0109	thioredoxin-disulfide reductase	1.78249	0.123899	0.9532	0.286822	1.4325	0.00476148
1260	CUST_437_PI408124699	EfmE1162_0110	phosphoglucomutase/phosphomannomutase	2.65571	0.0136536	1.1554	0.0468915	1.3329	0.0125183
5309	CUST_438_PI408124699	EfmE1162_0110	phosphoglucomutase/phosphomannomutase	1.30663	0.454993	1.2593	0.00474675	1.4989	0.00259949
7982	CUST_438_PI408124699	EfmE1162_0110	phosphoglucomutase/phosphomannomutase	1.7091	0.160749	1.1387	0.0653106	1.5354	0.00195339
10023	CUST_437_PI408124699	EfmE1162_0110	phosphoglucomutase/phosphomannomutase	2.27173	0.0353409	1.1266	0.0820577	1.4422	0.00422936
2919	CUST_442_PI408124699	EfmE1162_0111	transcriptional regulator, ArsR family	0.755	0.39301	1.3894	0.000241191	1.4503	0.0113805
4582	CUST_442_PI408124699	EfmE1162_0111	transcriptional regulator, ArsR family	0.758901	0.449435	1.4597	5.05289e-05	1.5181	0.007229
11514	CUST_441_PI408124699	EfmE1162_0111	transcriptional regulator, ArsR family	1.01852	0.954903	1.2645	0.00445217	1.2599	0.0405013
14710	CUST_441_PI408124699	EfmE1162_0111	transcriptional regulator, ArsR family	1.04884	0.897595	1.2375	0.00815097	1.2544	0.0473568
1119	CUST_445_PI408124699	EfmE1162_0112	hypothetical protein	2.7135	0.012694	0.6963	0.00010798	0.5468	0.000198178
3720	CUST_446_PI408124699	EfmE1162_0112	hypothetical protein	2.58105	0.0357642	0.6302	4.89264e-06	0.5856	0.000467856
10709	CUST_446_PI408124699	EfmE1162_0112	hypothetical protein	2.74808	0.0301685	0.6687	3.12026e-05	0.5628	0.000335397
14959	CUST_445_PI408124699	EfmE1162_0112	hypothetical protein	2.45448	0.0322247	0.7011	0.00013308	0.5839	0.000432497
643	CUST_453_PI408124699	EfmE1162_0114	transcriptional regulator, Fur family	0.652115	0.178668	1.2432	0.0118122	0.8814	0.349082
805	CUST_453_PI408124699	EfmE1162_0114	transcriptional regulator, Fur family	0.648755	0.16347	1.2574	0.00961469	0.7764	0.170686
6119	CUST_454_PI408124699	EfmE1162_0114	transcriptional regulator, Fur family	0.665189	0.21338	1.2118	0.0176497	0.8935	0.286961
8925	CUST_454_PI408124699	EfmE1162_0114	transcriptional regulator, Fur family	0.654637	0.199044	1.1604	0.0510877	0.8271	0.198865
6381	CUST_457_PI408124699	EfmE1162_0115	ribosomal protein S21	0.859854	0.657242	0.9364	0.22079	0.8602	0.0778003
12444	CUST_458_PI408124699	EfmE1162_0115	ribosomal protein S21	0.903144	0.765911	0.8945	0.098015	0.8091	0.0265921
13696	CUST_458_PI408124699	EfmE1162_0115	ribosomal protein S21	0.930875	0.836841	0.7773	0.00287679	0.8446	0.0571451
14279	CUST_457_PI408124699	EfmE1162_0115	ribosomal protein S21	0.86006	0.667281	0.8515	0.0332953	0.8639	0.0834143
4598	CUST_461_PI408124699	EfmE1162_0116	GatB/Yqey domain protein	3.98373	0.000783925	0.5992	1.025e-06	0.5521	9.41452e-05
10935	CUST_462_PI408124699	EfmE1162_0116	GatB/Yqey domain protein	1.01568	0.978635	0.7368	0.00057535	0.5808	0.000144189
13103	CUST_462_PI408124699	EfmE1162_0116	GatB/Yqey domain protein	1.02685	0.963309	0.7694	0.00213213	0.5921	0.000180184
14598	CUST_461_PI408124699	EfmE1162_0116	GatB/Yqey domain protein	3.30536	0.00337599	0.5469	8.34995e-08	0.5555	9.53336e-05
5227	CUST_465_PI408124699	EfmE1162_0117	branched-chain amino acid transport system II carrier protein	0.561123	0.102169	0.4414	1.47429e-05	0.54	0.254902
6267	CUST_466_PI408124699	EfmE1162_0117	branched-chain amino acid transport system II carrier protein	0.533177	0.116816	0.4663	4.09119e-08	0.5732	0.0742514
9715	CUST_466_PI408124699	EfmE1162_0117	branched-chain amino acid transport system II carrier protein	0.535922	0.123826	0.4264	8.62554e-09	0.5876	0.0961703
13921	CUST_465_PI408124699	EfmE1162_0117	branched-chain amino acid transport system II carrier protein	0.568665	0.119168	0.5151	0.000181289	0.6274	0.246981
1673	CUST_469_PI408124699	EfmE1162_0118	phosphate starvation-induced protein	0.987327	0.958855	1.3177	0.00118704	1.3449	0.0115312
11754	CUST_469_PI408124699	EfmE1162_0118	phosphate starvation-induced protein	1.03281	0.897955	1.3264	0.000966522	1.3626	0.00959143
12382	CUST_470_PI408124699	EfmE1162_0118	phosphate starvation-induced protein	2.28522	0.0532763	1.1796	0.0288539	1.2787	0.028402
12591	CUST_470_PI408124699	EfmE1162_0118	phosphate starvation-induced protein	2.11495	0.0356781	1.128	0.0804877	1.4113	0.00691524
10726	CUST_473_PI408124699	EfmE1162_0119	HD domain protein	0.680309	0.355383	1.0542	0.266937	1.1156	0.163228
10809	CUST_474_PI408124699	EfmE1162_0119	HD domain protein	0.591784	0.093242	1.042	0.313861	1.1526	0.104399
12931	CUST_473_PI408124699	EfmE1162_0119	HD domain protein	0.66578	0.350846	1.0696	0.214422	1.1337	0.132587
13558	CUST_474_PI408124699	EfmE1162_0119	HD domain protein	0.614179	0.160019	1.0509	0.279252	1.2012	0.058103
1234	CUST_478_PI408124699	EfmE1162_0120	conserved hypothetical protein	1.01562	0.961004	1.0681	0.218897	1.0345	0.375703
6181	CUST_477_PI408124699	EfmE1162_0120	conserved hypothetical protein	1.11313	0.745246	0.9936	0.469767	1.0426	0.348439
8668	CUST_477_PI408124699	EfmE1162_0120	conserved hypothetical protein	1.09427	0.791704	1.042	0.313881	1.0076	0.471614
10813	CUST_478_PI408124699	EfmE1162_0120	conserved hypothetical protein	1.06101	0.851185	1.0425	0.311907	1.0376	0.364194
1732	CUST_481_PI408124699	EfmE1162_0121	diacylglycerol kinase	0.3884	0.026025	0.9896	0.45103	1.0859	0.223882
5657	CUST_483_PI408124699	EfmE1162_0121	diacylglycerol kinase	1.34802	0.353257	1.0083	0.461026	0.9946	0.479228
9139	CUST_483_PI408124699	EfmE1162_0121	diacylglycerol kinase	1.46372	0.248166	0.9477	0.264124	1.093	0.206526
15736	CUST_481_PI408124699	EfmE1162_0121	diacylglycerol kinase	0.654994	0.275286	0.9343	0.213124	0.9225	0.223618
6810	CUST_485_PI408124699	EfmE1162_0122	GTP-binding protein Era	1.01393	0.971327	0.8285	0.0169541	0.8548	0.0780843
11119	CUST_486_PI408124699	EfmE1162_0122	GTP-binding protein Era	0.995376	0.991438	0.9397	0.232861	0.8746	0.103395
11463	CUST_486_PI408124699	EfmE1162_0122	GTP-binding protein Era	0.958093	0.916565	0.9307	0.200293	0.879	0.112256
12361	CUST_485_PI408124699	EfmE1162_0122	GTP-binding protein Era	0.857187	0.679041	0.9232	0.175629	0.892	0.148349
7724	CUST_490_PI408124699	EfmE1162_0123	DNA repair protein RecO	0.941684	0.83936	0.8471	0.0294079	0.913	0.196304
8067	CUST_489_PI408124699	EfmE1162_0123	DNA repair protein RecO	1.69091	0.299806	0.8252	0.0151983	0.8958	0.150566
9038	CUST_490_PI408124699	EfmE1162_0123	DNA repair protein RecO	1.02857	0.922276	0.8838	0.0769377	0.916	0.204799
9815	CUST_489_PI408124699	EfmE1162_0123	DNA repair protein RecO	1.59532	0.349755	0.8713	0.0566392	0.8488	0.0661209
729	CUST_494_PI408124699	EfmE1162_0124	glycyl-tRNA synthetase, alpha subunit	1.10675	0.767478	1.2806	0.00287137	1.5893	0.00132654
5666	CUST_494_PI408124699	EfmE1162_0124	glycyl-tRNA synthetase, alpha subunit	1.17099	0.634684	1.1725	0.0330072	1.4954	0.00269007
10710	CUST_493_PI408124699	EfmE1162_0124	glycyl-tRNA synthetase, alpha subunit	1.75742	0.0822352	1.2935	0.0021117	1.5253	0.00211474
12649	CUST_493_PI408124699	EfmE1162_0124	glycyl-tRNA synthetase, alpha subunit	1.7503	0.102493	1.2912	0.00223136	1.539	0.00191011
906	CUST_497_PI408124699	EfmE1162_0125	glycyl-tRNA synthetase, beta subunit	0.811661	0.607803	1.1446	0.0584057	1.4036	0.00712506
3975	CUST_498_PI408124699	EfmE1162_0125	glycyl-tRNA synthetase, beta subunit	2.83713	0.0276757	1.0582	0.252548	1.4055	0.00606577
7481	CUST_497_PI408124699	EfmE1162_0125	glycyl-tRNA synthetase, beta subunit	0.806694	0.568188	1.0626	0.237565	1.5853	0.00151013
14022	CUST_498_PI408124699	EfmE1162_0125	glycyl-tRNA synthetase, beta subunit	2.22958	0.0674379	1.1409	0.0625872	1.279	0.0236256
2042	CUST_501_PI408124699	EfmE1162_0126	dithiol-disulfide isomerase	1.608	0.194675	1.3205	0.00110983	1.7406	0.00054705
4275	CUST_502_PI408124699	EfmE1162_0126	dithiol-disulfide isomerase	1.41901	0.471476	1.3421	0.00066007	1.472	0.00328841
12809	CUST_501_PI408124699	EfmE1162_0126	dithiol-disulfide isomerase	1.74467	0.144994	1.2567	0.00504468	1.696	0.00069187
15317	CUST_502_PI408124699	EfmE1162_0126	dithiol-disulfide isomerase	1.41375	0.496231	1.3434	0.000639683	1.5185	0.00224675
2246	CUST_505_PI408124699	EfmE1162_0127	adenylate cyclase	0.641778	0.112528	0.7401	0.00066022	0.8272	0.040333
3635	CUST_505_PI408124699	EfmE1162_0127	adenylate cyclase	0.643059	0.113154	0.7203	0.000284605	0.9277	0.235773
7696	CUST_506_PI408124699	EfmE1162_0127	adenylate cyclase	1.06966	0.854519	0.8216	0.0135513	0.8522	0.0681293
10298	CUST_506_PI408124699	EfmE1162_0127	adenylate cyclase	1.12879	0.76202	0.8927	0.0944503	0.8691	0.0930662
947	CUST_510_PI408124699	EfmE1162_0128	GTP pyrophosphokinase	1.53103	0.384976	1.2122	0.0140846	1.5626	0.00176523
1875	CUST_510_PI408124699	EfmE1162_0128	GTP pyrophosphokinase	1.20322	0.652897	1.2349	0.00843566	1.5996	0.0014281
2986	CUST_511_PI408124699	EfmE1162_0128	GTP pyrophosphokinase	2.38782	0.0464735	1.1952	0.0208614	1.5275	0.00264102
11038	CUST_511_PI408124699	EfmE1162_0128	GTP pyrophosphokinase	2.44469	0.0342566	1.2544	0.00556393	1.5768	0.00244663
1449	CUST_513_PI408124699	EfmE1162_0129	NAD kinase	1.80934	0.197959	1.2493	0.00602948	1.551	0.00188296
5266	CUST_514_PI408124699	EfmE1162_0129	NAD kinase	2.06467	0.164171	1.1783	0.029291	1.4814	0.00317285
9093	CUST_513_PI408124699	EfmE1162_0129	NAD kinase	1.69277	0.238991	1.2159	0.0129114	1.5011	0.00277675
10928	CUST_514_PI408124699	EfmE1162_0129	NAD kinase	1.57346	0.247823	1.16	0.0428237	1.5202	0.0023607
388	CUST_517_PI408124699	EfmE1162_0130	ribosomal large subunit pseudouridine synthase, RluD subfamily	1.50776	0.231172	1.4919	2.03499e-05	1.4228	0.00524692
1918	CUST_517_PI408124699	EfmE1162_0130	ribosomal large subunit pseudouridine synthase, RluD subfamily	1.50011	0.273353	1.3632	0.000400214	1.4858	0.0031137
2803	CUST_518_PI408124699	EfmE1162_0130	ribosomal large subunit pseudouridine synthase, RluD subfamily	0.441915	0.0315291	1.5209	1.07316e-05	1.7293	0.000570464
3449	CUST_518_PI408124699	EfmE1162_0130	ribosomal large subunit pseudouridine synthase, RluD subfamily	0.487822	0.0443372	1.5447	6.45594e-06	1.6848	0.00073772
1362	CUST_521_PI408124699	EfmE1162_0131	magnesium transporter	2.06235	0.0404705	1.5359	8.03708e-06	1.7552	0.000643669
8364	CUST_522_PI408124699	EfmE1162_0131	magnesium transporter	1.17169	0.731087	1.5377	7.96123e-06	1.6139	0.0014807
9697	CUST_522_PI408124699	EfmE1162_0131	magnesium transporter	1.18757	0.69762	1.4727	3.22156e-05	1.8189	0.000488763
13268	CUST_521_PI408124699	EfmE1162_0131	magnesium transporter	2.04736	0.0299796	1.5331	8.57471e-06	1.9367	0.00029231
2038	CUST_525_PI408124699	EfmE1162_0132	copper resistance protein	1.02924	0.877969	0.8397	0.0238716	0.601	0.000374082
8367	CUST_526_PI408124699	EfmE1162_0132	copper resistance protein	0.96623	0.901787	0.814	0.0107096	0.6402	0.000640267
11253	CUST_525_PI408124699	EfmE1162_0132	copper resistance protein	1.02218	0.90603	0.8292	0.0173594	0.6159	0.000446134
11358	CUST_526_PI408124699	EfmE1162_0132	copper resistance protein	0.882715	0.647552	0.8763	0.0644187	0.6554	0.000889676
6180	CUST_529_PI408124699	EfmE1162_0133	SAM-dependent methyltransferase	1.07751	0.83398	0.8478	0.0301949	0.795	0.0252692
9656	CUST_530_PI408124699	EfmE1162_0133	SAM-dependent methyltransferase	0.553385	0.128732	0.8334	0.0213675	0.7745	0.0353569
11060	CUST_530_PI408124699	EfmE1162_0133	SAM-dependent methyltransferase	0.549271	0.112561	0.8538	0.0373191	0.75	0.0198435
13505	CUST_529_PI408124699	EfmE1162_0133	SAM-dependent methyltransferase	1.08512	0.824526	0.8585	0.0409532	0.769	0.0164274
1469	CUST_534_PI408124699	EfmE1162_0134	RNA methyltransferase, TrmH family, group 2	0.939092	0.860602	0.9777	0.395387	0.6977	0.00358368
4979	CUST_534_PI408124699	EfmE1162_0134	RNA methyltransferase, TrmH family, group 2	0.913594	0.8018	0.9761	0.38836	0.7049	0.00376685
8295	CUST_533_PI408124699	EfmE1162_0134	RNA methyltransferase, TrmH family, group 2	1.68729	0.0815814	0.9336	0.211075	0.7131	0.00407742
14094	CUST_533_PI408124699	EfmE1162_0134	RNA methyltransferase, TrmH family, group 2	1.58252	0.113796	0.9277	0.190753	0.6407	0.000811023
614	CUST_537_PI408124699	EfmE1162_0135	phosphoglycerate mutase family protein	0.715421	0.205762	0.9092	0.134162	0.7164	0.00374873
2369	CUST_538_PI408124699	EfmE1162_0135	phosphoglycerate mutase family protein	0.349857	0.0166283	0.9635	0.331037	0.8086	0.0335958
8863	CUST_537_PI408124699	EfmE1162_0135	phosphoglycerate mutase family protein	0.766265	0.305953	0.9554	0.296182	0.7357	0.00591115
12035	CUST_538_PI408124699	EfmE1162_0135	phosphoglycerate mutase family protein	0.258457	0.00112985	0.9426	0.244683	0.769	0.0146525
144	CUST_541_PI408124699	EfmE1162_0136	helicase, RecD/TraA family	1.29892	0.304441	0.9941	0.472361	0.8422	0.0588226
1785	CUST_542_PI408124699	EfmE1162_0136	helicase, RecD/TraA family	1.06195	0.83113	1.031	0.359604	0.8196	0.0398207
9603	CUST_541_PI408124699	EfmE1162_0136	helicase, RecD/TraA family	1.30773	0.281853	0.954	0.290267	0.8504	0.0699898
12152	CUST_542_PI408124699	EfmE1162_0136	helicase, RecD/TraA family	1.08398	0.762204	1.0034	0.484082	0.8617	0.091433
4636	CUST_545_PI408124699	EfmE1162_0137	hypothetical protein	1.27765	0.594987	0.9475	0.263457	0.7957	0.0221034
6944	CUST_546_PI408124699	EfmE1162_0137	hypothetical protein	1.24252	0.636668	0.9237	0.177066	0.8182	0.0364547
8637	CUST_545_PI408124699	EfmE1162_0137	hypothetical protein	1.31499	0.543452	0.8864	0.0817363	0.8318	0.0473947
14441	CUST_546_PI408124699	EfmE1162_0137	hypothetical protein	1.30061	0.570474	0.9094	0.13483	0.7901	0.0209791
2144	CUST_550_PI408124699	EfmE1162_0138	DNA-binding response regulator	1.33237	0.447475	0.7416	0.000859883	0.9151	0.283214
4065	CUST_549_PI408124699	EfmE1162_0138	DNA-binding response regulator	1.27238	0.497398	0.8225	0.0162777	0.9628	0.409289
8124	CUST_550_PI408124699	EfmE1162_0138	DNA-binding response regulator	1.36993	0.378603	0.7288	0.000541322	0.8462	0.135219
9974	CUST_549_PI408124699	EfmE1162_0138	DNA-binding response regulator	1.27204	0.493693	0.7934	0.00653996	0.8412	0.149117
3443	CUST_553_PI408124699	EfmE1162_0139	histidine kinase-related ATPase, putative	1.5049	0.292674	0.8643	0.0543259	0.8337	0.16054
7526	CUST_554_PI408124699	EfmE1162_0139	histidine kinase-related ATPase, putative	2.56559	0.00781793	0.8727	0.0616379	0.9597	0.377676
7533	CUST_553_PI408124699	EfmE1162_0139	histidine kinase-related ATPase, putative	1.65576	0.172001	0.8589	0.0468847	1.0639	0.378439
10051	CUST_554_PI408124699	EfmE1162_0139	histidine kinase-related ATPase, putative	2.52818	0.00412915	0.8154	0.0118974	0.933	0.289426
2982	CUST_558_PI408124699	EfmE1162_0140	hypothetical protein	1.28428	0.277117	0.6802	0.0203812	0.6742	0.351648
6352	CUST_558_PI408124699	EfmE1162_0140	hypothetical protein	1.30439	0.206405	0.7376	0.032009	0.7573	0.397907
14218	CUST_557_PI408124699	EfmE1162_0140	hypothetical protein	0.241011	0.00669067	0.7385	0.206615	0.7894	0.461024
14679	CUST_557_PI408124699	EfmE1162_0140	hypothetical protein	0.196145	0.0175461	0.876	0.368643	1.378	0.0150644
2898	CUST_561_PI408124699	EfmE1162_0141	hypothetical protein	1.39669	0.356294	0.6654	0.00712175	0.6949	0.334187
7569	CUST_562_PI408124699	EfmE1162_0141	hypothetical protein	0.685988	0.190723	0.7779	0.0128093	1.0131	0.487266
10561	CUST_561_PI408124699	EfmE1162_0141	hypothetical protein	1.36289	0.354028	0.8675	0.246188	1.0239	0.490654
15460	CUST_562_PI408124699	EfmE1162_0141	hypothetical protein	0.655574	0.135207	0.8422	0.0623249	0.8133	0.323051
3395	CUST_565_PI408124699	EfmE1162_0142	hypothetical protein	1.04922	0.921963	0.7372	0.0113692	0.8011	0.360534
6534	CUST_566_PI408124699	EfmE1162_0142	hypothetical protein	1.00747	0.980064	0.9923	0.485234	1.0809	0.476799
7268	CUST_565_PI408124699	EfmE1162_0142	hypothetical protein	1.08415	0.87099	0.7946	0.0488609	1.0373	0.47457
13712	CUST_566_PI408124699	EfmE1162_0142	hypothetical protein	0.989206	0.970024	0.9989	0.497423	0.871	0.447823
53	CUST_569_PI408124699	EfmE1162_0143	diacylglycerol kinase catalytic domain protein	1.36819	0.369679	3.6892	4.76159e-13	2.0713	0.00015642
6615	CUST_569_PI408124699	EfmE1162_0143	diacylglycerol kinase catalytic domain protein	1.32185	0.419187	3.8114	3.67926e-13	2.3101	8.67318e-05
9698	CUST_570_PI408124699	EfmE1162_0143	diacylglycerol kinase catalytic domain protein	2.13018	0.0208879	3.1159	2.3325e-12	1.9643	0.000218285
14873	CUST_570_PI408124699	EfmE1162_0143	diacylglycerol kinase catalytic domain protein	2.06137	0.0325916	3.3726	1.04342e-12	2.025	0.000178503
1336	CUST_574_PI408124699	EfmE1162_0144	integral membrane protein	1.18441	0.611344	1.9124	1.20879e-08	1.4421	0.00526431
4230	CUST_573_PI408124699	EfmE1162_0144	integral membrane protein	0.86931	0.619099	1.8087	5.29766e-08	1.3489	0.0112678
9574	CUST_573_PI408124699	EfmE1162_0144	integral membrane protein	0.867671	0.604181	1.8049	5.64821e-08	1.4957	0.00286228
12865	CUST_574_PI408124699	EfmE1162_0144	integral membrane protein	1.22961	0.525201	2.0343	2.6722e-09	1.3932	0.00873628
2705	CUST_579_PI408124699	EfmE1162_0145	exonuclease	0.80451	0.286286	0.8261	0.0189593	0.9012	0.272219
6388	CUST_578_PI408124699	EfmE1162_0145	exonuclease	0.805262	0.322701	0.8003	0.00704534	1.0305	0.400836
6627	CUST_579_PI408124699	EfmE1162_0145	exonuclease	0.8152	0.26414	0.8333	0.0235311	1.2086	0.154925
12282	CUST_578_PI408124699	EfmE1162_0145	exonuclease	0.796677	0.290796	0.7998	0.00699525	0.9292	0.271095
1961	CUST_582_PI408124699	EfmE1162_0146	acetyltransferase, gnat family	0.440069	0.0661321	0.6725	3.59878e-05	0.6709	0.00290159
10999	CUST_581_PI408124699	EfmE1162_0146	acetyltransferase, gnat family	0.937924	0.853611	0.6086	3.39358e-06	0.6411	0.0200173
14609	CUST_582_PI408124699	EfmE1162_0146	acetyltransferase, gnat family	0.453337	0.0652319	0.7009	0.000127175	0.6672	0.00187589
15114	CUST_581_PI408124699	EfmE1162_0146	acetyltransferase, gnat family	0.901313	0.739549	0.6778	6.77697e-05	0.6442	0.0207602
654	CUST_585_PI408124699	EfmE1162_0147	conserved hypothetical protein	1.17422	0.642132	0.6849	6.25106e-05	0.5978	0.000525653
3036	CUST_585_PI408124699	EfmE1162_0147	conserved hypothetical protein	1.23997	0.570345	0.7777	0.00299186	0.6099	0.00067003
6696	CUST_586_PI408124699	EfmE1162_0147	conserved hypothetical protein	1.03342	0.929695	0.7208	0.00029925	0.706	0.00353778
9592	CUST_586_PI408124699	EfmE1162_0147	conserved hypothetical protein	0.947942	0.885604	0.7078	0.000171949	0.5843	0.000349129
3072	CUST_590_PI408124699	EfmE1162_0148	phosphate acetyltransferase	1.88563	0.127232	1.1719	0.0334997	0.4929	3.59896e-05
3401	CUST_589_PI408124699	EfmE1162_0148	phosphate acetyltransferase	1.97213	0.138383	1.1614	0.0416004	0.4901	3.4574e-05
5784	CUST_589_PI408124699	EfmE1162_0148	phosphate acetyltransferase	1.59464	0.271344	1.1418	0.0614707	0.4977	3.80108e-05
13922	CUST_590_PI408124699	EfmE1162_0148	phosphate acetyltransferase	1.81281	0.156528	1.2127	0.0138191	0.5054	4.3209e-05
3510	CUST_594_PI408124699	EfmE1162_0149	uracil-DNA glycosylase	2.05559	0.0285688	0.9045	0.123362	0.7831	0.0383869
3663	CUST_593_PI408124699	EfmE1162_0149	uracil-DNA glycosylase	2.24112	0.0375775	0.892	0.0942564	0.7303	0.0140155
7624	CUST_593_PI408124699	EfmE1162_0149	uracil-DNA glycosylase	2.19401	0.0490517	0.8923	0.0952142	0.6516	0.00205999
7633	CUST_594_PI408124699	EfmE1162_0149	uracil-DNA glycosylase	2.11486	0.0216876	0.8616	0.0455439	0.7166	0.00982905
4029	CUST_597_PI408124699	EfmE1162_0150	hydrolase, HAD superfamily, Cof family	0.958174	0.898282	0.7027	0.00013181	0.8401	0.0543193
5566	CUST_598_PI408124699	EfmE1162_0150	hydrolase, HAD superfamily, Cof family	0.849675	0.601231	0.7465	0.000863583	0.8264	0.0409032
6770	CUST_598_PI408124699	EfmE1162_0150	hydrolase, HAD superfamily, Cof family	0.889517	0.674011	0.7031	0.000134301	0.805	0.0252265
15262	CUST_597_PI408124699	EfmE1162_0150	hydrolase, HAD superfamily, Cof family	0.851663	0.605983	0.7192	0.000273335	0.8227	0.0379405
7627	CUST_603_PI408124699	EfmE1162_0151	conserved hypothetical protein	1.11044	0.796936	0.6673	2.66512e-05	0.8111	0.0319566
9000	CUST_601_PI408124699	EfmE1162_0151	conserved hypothetical protein	1.21841	0.563176	0.6899	7.51733e-05	0.8519	0.0719245
10984	CUST_601_PI408124699	EfmE1162_0151	conserved hypothetical protein	1.20633	0.58545	0.7107	0.00019046	0.8099	0.0300016
11817	CUST_603_PI408124699	EfmE1162_0151	conserved hypothetical protein	1.04304	0.914721	0.6896	7.42265e-05	0.8574	0.0831587
7830	CUST_606_PI408124699	EfmE1162_0152	acetyltransferase, gnat family	0.736954	0.379418	1.6419	9.21058e-07	1.3955	0.00670915
10433	CUST_606_PI408124699	EfmE1162_0152	acetyltransferase, gnat family	0.731989	0.37007	1.6346	1.059e-06	1.3391	0.0120749
12327	CUST_605_PI408124699	EfmE1162_0152	acetyltransferase, gnat family	1.38831	0.415884	1.6375	1.00306e-06	1.2932	0.0198092
14002	CUST_605_PI408124699	EfmE1162_0152	acetyltransferase, gnat family	1.40469	0.400209	1.6199	1.40823e-06	1.2842	0.0219184
2370	CUST_610_PI408124699	EfmE1162_0153	hypothetical protein	0.254191	0.00932562	3.1081	2.39596e-12	1.9262	0.000254108
3157	CUST_610_PI408124699	EfmE1162_0153	hypothetical protein	0.28629	0.0136847	2.9698	4.02875e-12	1.8288	0.00037719
7505	CUST_609_PI408124699	EfmE1162_0153	hypothetical protein	0.242053	0.00775207	2.858	6.47635e-12	2.0585	0.000165739
8904	CUST_609_PI408124699	EfmE1162_0153	hypothetical protein	0.256261	0.0100245	2.9759	3.94259e-12	2.0132	0.000190503
1414	CUST_613_PI408124699	EfmE1162_0154	hypothetical protein	0.843533	0.582358	3.3529	1.10353e-12	1.3019	0.0197031
2953	CUST_614_PI408124699	EfmE1162_0154	hypothetical protein	0.833376	0.558443	3.627	5.47422e-13	1.3645	0.0102883
9760	CUST_614_PI408124699	EfmE1162_0154	hypothetical protein	0.871827	0.647866	3.5137	7.19525e-13	1.3063	0.0187571
14118	CUST_613_PI408124699	EfmE1162_0154	hypothetical protein	0.854984	0.597546	3.4524	8.39748e-13	1.451	0.00432153
3525	CUST_618_PI408124699	EfmE1162_0155	glyoxalase I	0.434335	0.0303948	0.9068	0.128654	0.699	0.00394542
5706	CUST_618_PI408124699	EfmE1162_0155	glyoxalase I	0.447249	0.0635765	0.9095	0.135477	0.7854	0.0335826
7490	CUST_617_PI408124699	EfmE1162_0155	glyoxalase I	0.496691	0.0609806	0.859	0.0415585	0.7185	0.00701164
15311	CUST_617_PI408124699	EfmE1162_0155	glyoxalase I	0.467224	0.0545501	0.901	0.114368	0.702	0.00489729
772	CUST_621_PI408124699	EfmE1162_0156	integral membrane protein	0.552752	0.0657208	0.3353	1.2146e-11	0.1719	2.80977e-06
2706	CUST_622_PI408124699	EfmE1162_0156	integral membrane protein	0.615934	0.162476	0.375	5.06237e-11	0.1916	3.03007e-06
2901	CUST_622_PI408124699	EfmE1162_0156	integral membrane protein	0.619111	0.151757	0.3677	3.84684e-11	0.1954	3.06868e-06
12299	CUST_621_PI408124699	EfmE1162_0156	integral membrane protein	0.55571	0.0655408	0.3827	6.74155e-11	0.1604	2.70976e-06
1255	CUST_625_PI408124699	EfmE1162_0157	conserved hypothetical protein	0.495701	0.0897921	0.7085	0.000194482	0.6935	0.0147988
9015	CUST_626_PI408124699	EfmE1162_0157	conserved hypothetical protein	1.00267	0.992274	0.8369	0.0237503	0.5353	0.000952372
11909	CUST_625_PI408124699	EfmE1162_0157	conserved hypothetical protein	0.545234	0.153194	0.7544	0.00136612	0.639	0.00512896
14428	CUST_626_PI408124699	EfmE1162_0157	conserved hypothetical protein	0.968375	0.905075	0.7738	0.00315303	0.5143	0.000916297
1495	CUST_629_PI408124699	EfmE1162_0158	pyroglutamyl-peptidase I	1.10443	0.668251	0.7003	0.000117904	0.6889	0.00153733
2927	CUST_630_PI408124699	EfmE1162_0158	pyroglutamyl-peptidase I	1.08813	0.738111	0.7381	0.000606203	0.6834	0.00132717
8504	CUST_630_PI408124699	EfmE1162_0158	pyroglutamyl-peptidase I	1.06149	0.812372	0.7188	0.000266583	0.7542	0.00736697
12928	CUST_629_PI408124699	EfmE1162_0158	pyroglutamyl-peptidase I	1.12093	0.620145	0.6915	7.95695e-05	0.731	0.00426592
2640	CUST_635_PI408124699	EfmE1162_0159	permease	1.26368	0.378097	0.744	0.000774002	0.7634	0.00920778
8737	CUST_634_PI408124699	EfmE1162_0159	permease	1.28698	0.32171	0.8046	0.00770504	0.7736	0.012402
9096	CUST_635_PI408124699	EfmE1162_0159	permease	1.2504	0.405315	0.7839	0.00368104	0.7095	0.00247542
12912	CUST_634_PI408124699	EfmE1162_0159	permease	1.29575	0.316851	0.8138	0.0105071	0.7691	0.0112871
5762	CUST_637_PI408124699	EfmE1162_0160	permease	1.54254	0.197596	0.7182	0.000260346	0.6618	0.000798362
9797	CUST_638_PI408124699	EfmE1162_0160	permease	0.661479	0.259416	0.744	0.000776827	0.6409	0.000531386
9919	CUST_638_PI408124699	EfmE1162_0160	permease	0.641619	0.182633	0.7436	0.000766171	0.6173	0.000342004
10010	CUST_637_PI408124699	EfmE1162_0160	permease	1.48949	0.212363	0.7031	0.000133764	0.692	0.00162711
1159	CUST_642_PI408124699	EfmE1162_0161	small multidrug resistance efflux protein, SMR family	0.551372	0.11131	1.149	0.109162	1.8478	0.105058
2658	CUST_642_PI408124699	EfmE1162_0161	small multidrug resistance efflux protein, SMR family	0.562554	0.0902175	1.2269	0.0353747	1.1683	0.336623
3323	CUST_641_PI408124699	EfmE1162_0161	small multidrug resistance efflux protein, SMR family	0.561931	0.157366	1.1515	0.172644	1.6185	0.235988
8146	CUST_641_PI408124699	EfmE1162_0161	small multidrug resistance efflux protein, SMR family	0.578561	0.201084	1.2591	0.0418674	1.0552	0.467427
1631	CUST_646_PI408124699	EfmE1162_0162	ABC transporter protein	0.61974	0.137348	4.6651	9.93407e-14	3.9248	1.85375e-05
8297	CUST_645_PI408124699	EfmE1162_0162	ABC transporter protein	1.0825	0.829789	4.467	1.26867e-13	3.9138	1.86179e-05
12568	CUST_645_PI408124699	EfmE1162_0162	ABC transporter protein	0.822583	0.557667	4.6677	9.89802e-14	4.0643	1.76285e-05
15426	CUST_646_PI408124699	EfmE1162_0162	ABC transporter protein	0.615295	0.133899	4.8028	8.5059e-14	3.7148	2.04638e-05
2256	CUST_649_PI408124699	EfmE1162_0163	membrane spanning protein	0.886611	0.693486	4.4054	1.41676e-13	3.424	2.96621e-05
7430	CUST_650_PI408124699	EfmE1162_0163	membrane spanning protein	0.663734	0.102946	3.9841	2.70046e-13	4.3257	1.69988e-05
12432	CUST_650_PI408124699	EfmE1162_0163	membrane spanning protein	0.670342	0.115391	4.1891	1.93628e-13	4.0486	2.04567e-05
14358	CUST_649_PI408124699	EfmE1162_0163	membrane spanning protein	0.911182	0.753806	4.2006	1.89088e-13	3.4776	2.67985e-05
3468	CUST_653_PI408124699	EfmE1162_0164	arginine/ornithine antiporter	0.619552	0.121616	0.7835	0.00393696	1.244	0.0574127
5024	CUST_653_PI408124699	EfmE1162_0164	arginine/ornithine antiporter	0.615344	0.135522	0.8084	0.0093819	1.219	0.0778108
7553	CUST_654_PI408124699	EfmE1162_0164	arginine/ornithine antiporter	1.08318	0.869206	0.8104	0.00943952	1.3462	0.011638
13005	CUST_654_PI408124699	EfmE1162_0164	arginine/ornithine antiporter	1.02163	0.96222	0.8174	0.0118953	1.2702	0.0273203
5196	CUST_657_PI408124699	EfmE1162_0165	ribonucleotide reduction protein	1.22594	0.384136	0.7029	0.000134177	0.5678	0.000138332
11171	CUST_658_PI408124699	EfmE1162_0165	ribonucleotide reduction protein	1.50611	0.0836315	0.6625	2.12818e-05	0.578	0.000176592
11330	CUST_658_PI408124699	EfmE1162_0165	ribonucleotide reduction protein	1.50494	0.0770432	0.6681	2.75385e-05	0.5691	0.000147664
15652	CUST_657_PI408124699	EfmE1162_0165	ribonucleotide reduction protein	1.20874	0.442453	0.6685	2.80857e-05	0.5595	0.000136486
7910	CUST_662_PI408124699	EfmE1162_0166	sucrose-specific pts system iibc component	1.02182	0.952393	1.3257	0.00424186	0.8661	0.383329
9734	CUST_661_PI408124699	EfmE1162_0166	sucrose-specific pts system iibc component	0.866883	0.590317	1.2949	0.00382037	0.9678	0.446588
14160	CUST_662_PI408124699	EfmE1162_0166	sucrose-specific pts system iibc component	1.02863	0.936959	1.2953	0.00862179	0.8811	0.399297
14476	CUST_661_PI408124699	EfmE1162_0166	sucrose-specific pts system iibc component	0.85178	0.517299	1.37	0.000620305	0.996	0.494134
1160	CUST_665_PI408124699	EfmE1162_0167	N-acetylmuramic acid 6-phosphate etherase	0.387186	0.00401392	0.8313	0.0341718	1.7691	0.0769245
6756	CUST_666_PI408124699	EfmE1162_0167	N-acetylmuramic acid 6-phosphate etherase	0.937981	0.841411	1.1322	0.0773717	1.3178	0.0482895
8481	CUST_665_PI408124699	EfmE1162_0167	N-acetylmuramic acid 6-phosphate etherase	0.384849	0.00191365	0.9129	0.169191	1.1126	0.362452
14997	CUST_666_PI408124699	EfmE1162_0167	N-acetylmuramic acid 6-phosphate etherase	0.993538	0.984881	1.1601	0.050157	1.222	0.121485
4673	CUST_670_PI408124699	EfmE1162_0168	outer surface protein	0.854377	0.541023	0.8817	0.150122	1.8186	0.107726
7111	CUST_669_PI408124699	EfmE1162_0168	outer surface protein	0.968996	0.918392	0.9564	0.348977	1.3702	0.276931
8450	CUST_669_PI408124699	EfmE1162_0168	outer surface protein	0.997561	0.993904	2.1273	1.5927e-08	1.4027	0.254198
14536	CUST_670_PI408124699	EfmE1162_0168	outer surface protein	0.868614	0.580186	0.8637	0.0970535	1.2657	0.31689
2493	CUST_673_PI408124699	EfmE1162_0169	phosphoglycerate mutase family protein	1.41928	0.140793	0.6605	2.09231e-05	0.7132	0.00709399
12881	CUST_673_PI408124699	EfmE1162_0169	phosphoglycerate mutase family protein	1.47898	0.115677	0.6572	1.80108e-05	0.6396	0.00137833
14297	CUST_674_PI408124699	EfmE1162_0169	phosphoglycerate mutase family protein	0.449173	0.0201018	0.6805	5.11744e-05	0.7307	0.00866328
15172	CUST_674_PI408124699	EfmE1162_0169	phosphoglycerate mutase family protein	0.442528	0.0223153	0.6965	0.00011602	0.7009	0.00409305
1602	CUST_677_PI408124699	EfmE1162_0170	Lsa	1.42999	0.329982	0.6562	3.07781e-05	0.7874	0.105083
3927	CUST_678_PI408124699	EfmE1162_0170	Lsa	1.30857	0.351138	0.7038	0.000169049	0.7926	0.0560066
4750	CUST_677_PI408124699	EfmE1162_0170	Lsa	1.37942	0.352125	0.6807	8.21988e-05	0.7733	0.09742
13860	CUST_678_PI408124699	EfmE1162_0170	Lsa	1.38453	0.26077	0.7689	0.00220984	0.6941	0.00775984
891	CUST_682_PI408124699	EfmE1162_0171	glycerate kinase 2	0.668712	0.119421	1.207	0.0256088	2.0268	0.00708547
1604	CUST_682_PI408124699	EfmE1162_0171	glycerate kinase 2	0.65342	0.103478	1.0117	0.450777	2.0701	0.00232288
5718	CUST_681_PI408124699	EfmE1162_0171	glycerate kinase 2	0.615479	0.142102	1.1259	0.0996424	2.3013	0.0013734
8661	CUST_681_PI408124699	EfmE1162_0171	glycerate kinase 2	0.639061	0.206228	1.0422	0.323849	1.9449	0.00311851
3585	CUST_686_PI408124699	EfmE1162_0172	2-dehydropantoate 2-reductase	0.939755	0.802081	0.8909	0.0910574	1.1664	0.0966214
3916	CUST_685_PI408124699	EfmE1162_0172	2-dehydropantoate 2-reductase	0.544001	0.0817302	1.0803	0.182067	1.1014	0.189437
5042	CUST_685_PI408124699	EfmE1162_0172	2-dehydropantoate 2-reductase	0.537897	0.089684	0.9889	0.447708	1.1018	0.187741
11621	CUST_686_PI408124699	EfmE1162_0172	2-dehydropantoate 2-reductase	0.955438	0.835424	0.8442	0.0273702	1.1812	0.0798385
863	CUST_690_PI408124699	EfmE1162_0173	conserved hypothetical protein	1.74534	0.0936223	1.1128	0.112158	2.1268	0.000312317
2596	CUST_690_PI408124699	EfmE1162_0173	conserved hypothetical protein	1.71006	0.100521	1.0768	0.198927	2.22	0.000327543
4131	CUST_692_PI408124699	EfmE1162_0173	conserved hypothetical protein	1.30891	0.374855	1.0078	0.465202	2.1774	0.000609131
7836	CUST_692_PI408124699	EfmE1162_0173	conserved hypothetical protein	1.34628	0.296528	1.0163	0.428223	2.2704	0.000482665
720	CUST_693_PI408124699	EfmE1162_0174	amino acid permease family protein	0.633568	0.181335	0.4447	3.14008e-07	0.4645	0.0910874
1311	CUST_694_PI408124699	EfmE1162_0174	amino acid permease family protein	0.74209	0.313653	0.4811	3.37984e-05	0.4267	0.201545
1970	CUST_693_PI408124699	EfmE1162_0174	amino acid permease family protein	0.835609	0.597099	0.5639	0.000103362	0.371	0.0325611
9304	CUST_694_PI408124699	EfmE1162_0174	amino acid permease family protein	0.763095	0.303772	0.4911	3.15493e-06	0.4403	0.0774848
6836	CUST_699_PI408124699	EfmE1162_0175	hypothetical protein	1.00461	0.986355	0.9343	0.216324	2.2359	0.000185751
8242	CUST_697_PI408124699	EfmE1162_0175	hypothetical protein	1.05763	0.810288	0.8967	0.106135	2.2046	0.000156592
9522	CUST_697_PI408124699	EfmE1162_0175	hypothetical protein	1.09307	0.704819	0.8467	0.0308773	2.0297	0.000306232
14408	CUST_699_PI408124699	EfmE1162_0175	hypothetical protein	0.990275	0.974514	0.9475	0.266897	2.18	0.000223975
1447	CUST_701_PI408124699	EfmE1162_0176	Na+/H+ antiporter NhaC	1.18634	0.552786	0.6786	4.64781e-05	0.6327	0.0008138
5476	CUST_702_PI408124699	EfmE1162_0176	Na+/H+ antiporter NhaC	1.11478	0.718769	0.6618	2.22359e-05	0.6864	0.00351014
6582	CUST_701_PI408124699	EfmE1162_0176	Na+/H+ antiporter NhaC	1.17561	0.596627	0.6101	1.7746e-06	0.6509	0.00124687
8664	CUST_702_PI408124699	EfmE1162_0176	Na+/H+ antiporter NhaC	1.16054	0.633151	0.6434	9.33517e-06	0.6846	0.00358456
840	CUST_705_PI408124699	EfmE1162_0177	aminobenzoyl-glutamate utilization protein B	1.16234	0.572427	0.752	0.0103839	1.0733	0.387861
9716	CUST_705_PI408124699	EfmE1162_0177	aminobenzoyl-glutamate utilization protein B	1.19296	0.523019	0.7408	0.00570591	0.713	0.238828
9737	CUST_706_PI408124699	EfmE1162_0177	aminobenzoyl-glutamate utilization protein B	0.530811	0.0268257	0.6638	0.135358	1.2158	0.473208
14967	CUST_706_PI408124699	EfmE1162_0177	aminobenzoyl-glutamate utilization protein B	0.525711	0.0282831	0.7	0.11026	0.7308	0.43821
11086	CUST_709_PI408124699	EfmE1162_0178	lipoprotein, YaeC family	2.37531	0.0130261	0.675	0.000116649	0.664	0.057743
11640	CUST_710_PI408124699	EfmE1162_0178	lipoprotein, YaeC family	1.16576	0.622189	0.6739	0.000468353	0.6454	0.150451
14426	CUST_709_PI408124699	EfmE1162_0178	lipoprotein, YaeC family	2.16564	0.0194986	0.6236	1.06239e-05	0.6302	0.0417685
14754	CUST_710_PI408124699	EfmE1162_0178	lipoprotein, YaeC family	1.40474	0.320528	0.6967	0.0065373	0.8186	0.320454
966	CUST_713_PI408124699	EfmE1162_0179	D-methionine transport system permease protein MetI	1.22493	0.553808	0.692	0.00761972	0.5507	0.164449
6025	CUST_714_PI408124699	EfmE1162_0179	D-methionine transport system permease protein MetI	0.627644	0.297205	0.871	0.182179	1.0665	0.488713
6242	CUST_714_PI408124699	EfmE1162_0179	D-methionine transport system permease protein MetI	0.627597	0.31527	0.5961	0.0120358	1.4428	0.457465
6873	CUST_713_PI408124699	EfmE1162_0179	D-methionine transport system permease protein MetI	1.2202	0.555312	0.7197	0.0199686	1.5602	0.248918
1593	CUST_717_PI408124699	EfmE1162_0180	methionine import ATP-binding protein MetN 1	1.53532	0.231893	0.6648	0.000415899	1.1019	0.415684
3843	CUST_717_PI408124699	EfmE1162_0180	methionine import ATP-binding protein MetN 1	1.51816	0.246999	0.7821	0.0209078	1.0526	0.457305
6843	CUST_718_PI408124699	EfmE1162_0180	methionine import ATP-binding protein MetN 1	1.55476	0.173091	0.6252	0.00010179	0.5817	0.204315
15116	CUST_718_PI408124699	EfmE1162_0180	methionine import ATP-binding protein MetN 1	1.44041	0.27732	0.6317	0.000482068	0.7498	0.348152
4602	CUST_726_PI408124699	EfmE1162_0181	HAD-superfamily hydrolase, subfamily IA, variant 3, putative	1.22868	0.577008	1.1333	0.0724357	1.2541	0.0313851
9188	CUST_726_PI408124699	EfmE1162_0181	HAD-superfamily hydrolase, subfamily IA, variant 3, putative	1.09325	0.800947	1.1745	0.0317921	1.2372	0.0381038
10212	CUST_725_PI408124699	EfmE1162_0181	HAD-superfamily hydrolase, subfamily IA, variant 3, putative	0.566225	0.0760275	1.1218	0.0897723	1.346	0.010933
13944	CUST_725_PI408124699	EfmE1162_0181	HAD-superfamily hydrolase, subfamily IA, variant 3, putative	0.571167	0.085337	1.0834	0.17337	1.3004	0.017926
4591	CUST_722_PI408124699	EfmE1162_0182	hypothetical protein	1.75569	0.157243	0.9191	0.171535	1.3932	0.015908
9761	CUST_724_PI408124699	EfmE1162_0182	hypothetical protein	1.68966	0.15472	0.7199	0.000462326	1.5844	0.00430891
12245	CUST_722_PI408124699	EfmE1162_0182	hypothetical protein	1.8645	0.113038	0.8271	0.0184155	1.4461	0.0085136
13720	CUST_724_PI408124699	EfmE1162_0182	hypothetical protein	1.57931	0.217038	0.7953	0.0069618	1.3427	0.0267079
3988	CUST_731_PI408124699	EfmE1162_0183	magnesium-translocating P-type ATPase	0.72456	0.354674	1.4954	1.94272e-05	1.6098	0.00154694
8331	CUST_729_PI408124699	EfmE1162_0183	magnesium-translocating P-type ATPase	1.17264	0.542886	1.4545	4.81659e-05	1.5648	0.00184341
9950	CUST_729_PI408124699	EfmE1162_0183	magnesium-translocating P-type ATPase	1.18407	0.50266	1.3984	0.000176497	1.6377	0.00122768
14219	CUST_731_PI408124699	EfmE1162_0183	magnesium-translocating P-type ATPase	0.809085	0.54542	1.5496	6.07092e-06	1.6093	0.00159652
1560	CUST_733_PI408124699	EfmE1162_0184	nucleoside diphosphate kinase	1.5572	0.197265	1.2677	0.00410898	2.2914	0.000117752
5179	CUST_734_PI408124699	EfmE1162_0184	nucleoside diphosphate kinase	1.56895	0.193673	1.1322	0.0746628	2.3352	9.54827e-05
8247	CUST_734_PI408124699	EfmE1162_0184	nucleoside diphosphate kinase	1.5704	0.177719	1.1536	0.0494397	2.4501	7.30442e-05
11143	CUST_733_PI408124699	EfmE1162_0184	nucleoside diphosphate kinase	1.52282	0.236644	1.1963	0.0205259	2.3125	0.000103229
5070	CUST_737_PI408124699	EfmE1162_0185	transcriptional activator, Rgg/GadR/MutR family, C- domain	0.891106	0.720815	0.8308	0.0556575	0.792	0.315366
7287	CUST_738_PI408124699	EfmE1162_0185	transcriptional activator, Rgg/GadR/MutR family, C- domain	1.19213	0.503333	1.1513	0.407355	2.905	0.204655
7301	CUST_737_PI408124699	EfmE1162_0185	transcriptional activator, Rgg/GadR/MutR family, C- domain	0.979804	0.950882	0.8447	0.0714605	0.9071	0.420568
7806	CUST_738_PI408124699	EfmE1162_0185	transcriptional activator, Rgg/GadR/MutR family, C- domain	1.22534	0.42361	1.1783	0.355996	1.3642	0.469481
8222	CUST_741_PI408124699	EfmE1162_0186	sulfatase domain protein	1.06849	0.846425	1.1603	0.0442429	0.8052	0.0727391
9289	CUST_741_PI408124699	EfmE1162_0186	sulfatase domain protein	1.09247	0.812227	1.2145	0.0141703	0.822	0.109383
9811	CUST_742_PI408124699	EfmE1162_0186	sulfatase domain protein	1.39026	0.165257	1.2727	0.00352733	0.8092	0.0369686
14584	CUST_742_PI408124699	EfmE1162_0186	sulfatase domain protein	1.37012	0.169429	1.2593	0.00489062	0.8002	0.0354065
8882	CUST_745_PI408124699	EfmE1162_0187	hypothetical protein	0.862952	0.495156	1.9639	6.12267e-09	1.0447	0.349969
8961	CUST_746_PI408124699	EfmE1162_0187	hypothetical protein	0.893217	0.596745	1.8125	5.08428e-08	1.0597	0.308976
10203	CUST_745_PI408124699	EfmE1162_0187	hypothetical protein	0.873643	0.529052	1.9928	4.32502e-09	1.0357	0.379604
10346	CUST_746_PI408124699	EfmE1162_0187	hypothetical protein	0.890894	0.592413	1.8662	2.31544e-08	0.9905	0.467856
555	CUST_749_PI408124699	EfmE1162_0188	beta-glucosidase A	0.820411	0.527715	4.8737	8.42587e-14	1.8491	0.00244392
5354	CUST_749_PI408124699	EfmE1162_0188	beta-glucosidase A	0.798621	0.498769	5.2388	5.87393e-14	1.9646	0.00248406
6977	CUST_750_PI408124699	EfmE1162_0188	beta-glucosidase A	0.665344	0.284838	4.4071	1.56258e-13	1.7054	0.011824
6986	CUST_750_PI408124699	EfmE1162_0188	beta-glucosidase A	0.616411	0.1728	4.81	8.89212e-14	1.7722	0.00697351
178	CUST_753_PI408124699	EfmE1162_0189	alanine racemase	0.935527	0.747106	3.7183	4.71852e-13	1.3497	0.0373132
7010	CUST_753_PI408124699	EfmE1162_0189	alanine racemase	0.968828	0.867022	3.6003	6.14893e-13	1.5919	0.0082553
11583	CUST_754_PI408124699	EfmE1162_0189	alanine racemase	0.74469	0.352302	3.3839	1.0525e-12	1.4559	0.00808108
12054	CUST_754_PI408124699	EfmE1162_0189	alanine racemase	0.784035	0.449064	3.0217	3.47842e-12	1.1527	0.141503
93	CUST_759_PI408124699	EfmE1162_0190	lipoprotein, putative	1.0914	0.66413	1.3838	0.000260833	1.345	0.0171355
3950	CUST_760_PI408124699	EfmE1162_0190	lipoprotein, putative	1.0045	0.982624	1.3705	0.000416547	1.4791	0.026878
9921	CUST_760_PI408124699	EfmE1162_0190	lipoprotein, putative	0.998859	0.995918	1.4011	0.000251204	1.4427	0.0317349
11844	CUST_759_PI408124699	EfmE1162_0190	lipoprotein, putative	1.10393	0.640198	1.4263	0.000112356	1.3633	0.0158088
4676	CUST_762_PI408124699	EfmE1162_0191	deoxyguanosIne kinase	0.916862	0.745893	0.6279	4.01529e-06	0.1172	2.3826e-06
5305	CUST_763_PI408124699	EfmE1162_0191	deoxyguanosIne kinase	1.01021	0.967819	0.6258	3.62641e-06	0.1148	2.36812e-06
8598	CUST_762_PI408124699	EfmE1162_0191	deoxyguanosIne kinase	0.890045	0.66055	0.6502	1.16479e-05	0.1204	2.40227e-06
10423	CUST_763_PI408124699	EfmE1162_0191	deoxyguanosIne kinase	1.04897	0.847035	0.5526	1.07983e-07	0.1261	2.43842e-06
2072	CUST_766_PI408124699	EfmE1162_0192	nucleoside 2-deoxyribosyltransferase	1.08178	0.736308	0.5287	3.4932e-08	0.1172	2.38206e-06
6509	CUST_766_PI408124699	EfmE1162_0192	nucleoside 2-deoxyribosyltransferase	1.06837	0.754107	0.5196	2.28618e-08	0.1139	2.36221e-06
8266	CUST_765_PI408124699	EfmE1162_0192	nucleoside 2-deoxyribosyltransferase	1.0274	0.894413	0.6088	1.6063e-06	0.1137	2.36082e-06
12653	CUST_765_PI408124699	EfmE1162_0192	nucleoside 2-deoxyribosyltransferase	1.03661	0.859359	0.6019	1.15146e-06	0.1128	2.35559e-06
222	CUST_769_PI408124699	EfmE1162_0193	conserved hypothetical protein	0.993561	0.979081	0.2964	3.37138e-12	0.067	2.12696e-06
5302	CUST_770_PI408124699	EfmE1162_0193	conserved hypothetical protein	0.956898	0.855297	0.343	1.58641e-11	0.0732	2.1552e-06
12274	CUST_770_PI408124699	EfmE1162_0193	conserved hypothetical protein	0.933196	0.781012	0.347	1.82107e-11	0.0701	2.14222e-06
15191	CUST_769_PI408124699	EfmE1162_0193	conserved hypothetical protein	0.95382	0.855617	0.3169	6.51161e-12	0.0717	2.14716e-06
3329	CUST_774_PI408124699	EfmE1162_0194	hypothetical protein	0.593661	0.0857058	0.4476	5.69505e-05	1.7601	0.228287
5169	CUST_773_PI408124699	EfmE1162_0194	hypothetical protein	0.622393	0.131883	0.2603	8.56159e-05	0.3536	0.262569
13671	CUST_773_PI408124699	EfmE1162_0194	hypothetical protein	0.599367	0.105027	0.3378	7.85097e-05	0.4076	0.265397
14697	CUST_774_PI408124699	EfmE1162_0194	hypothetical protein	0.609074	0.120215	0.34	2.77623e-05	0.4374	0.286991
1273	CUST_781_PI408124699	EfmE1162_0196	PTS system, fructose-specific, IIC component	0.680877	0.383296	0.9713	0.367836	0.8135	0.0824163
1991	CUST_781_PI408124699	EfmE1162_0196	PTS system, fructose-specific, IIC component	0.693352	0.429558	0.909	0.137539	0.8078	0.100344
2688	CUST_782_PI408124699	EfmE1162_0196	PTS system, fructose-specific, IIC component	0.69185	0.342934	0.9342	0.21376	0.8602	0.106647
6773	CUST_782_PI408124699	EfmE1162_0196	PTS system, fructose-specific, IIC component	0.711778	0.392334	0.8543	0.0366625	0.831	0.0650618
1092	CUST_786_PI408124699	EfmE1162_0197	transcriptional regulator, GntR family	0.469162	0.0328644	0.8795	0.0704476	0.8544	0.107802
9725	CUST_785_PI408124699	EfmE1162_0197	transcriptional regulator, GntR family	0.970655	0.907616	0.8996	0.110224	0.87	0.105631
14416	CUST_785_PI408124699	EfmE1162_0197	transcriptional regulator, GntR family	0.946488	0.823226	0.869	0.053815	0.8606	0.0958533
14944	CUST_786_PI408124699	EfmE1162_0197	transcriptional regulator, GntR family	0.477703	0.0294604	0.9492	0.271412	0.8759	0.15388
5130	CUST_790_PI408124699	EfmE1162_0198	beta-glucosidase	1.31533	0.224873	0.8052	0.00866845	0.9177	0.300474
7026	CUST_790_PI408124699	EfmE1162_0198	beta-glucosidase	1.3036	0.26259	0.802	0.00848109	0.9752	0.441879
10340	CUST_789_PI408124699	EfmE1162_0198	beta-glucosidase	1.31379	0.230968	0.8269	0.0266206	0.9934	0.490269
10544	CUST_789_PI408124699	EfmE1162_0198	beta-glucosidase	1.29095	0.267422	1.0851	0.216887	1.0804	0.387832
668	CUST_794_PI408124699	EfmE1162_0199	pts system beta-glucoside-specific eiibca component	0.707433	0.363415	1.1207	0.128217	2.3492	0.202262
8613	CUST_794_PI408124699	EfmE1162_0199	pts system beta-glucoside-specific eiibca component	0.781761	0.527212	1.1769	0.228718	1.0391	0.489271
9281	CUST_793_PI408124699	EfmE1162_0199	pts system beta-glucoside-specific eiibca component	1.50911	0.294634	1.6329	3.75302e-05	1.2229	0.328629
14081	CUST_793_PI408124699	EfmE1162_0199	pts system beta-glucoside-specific eiibca component	1.58829	0.183822	1.3476	0.00342164	1.2855	0.295661
1882	CUST_798_PI408124699	EfmE1162_0200	hypothetical protein	0.579525	0.0362394	0.9281	0.223523	1.0373	0.458994
7236	CUST_799_PI408124699	EfmE1162_0200	hypothetical protein	0.575026	0.037574	0.9278	0.223506	1.1198	0.391507
10460	CUST_798_PI408124699	EfmE1162_0200	hypothetical protein	0.571916	0.0304057	0.6975	0.000312649	1.2651	0.31856
13777	CUST_799_PI408124699	EfmE1162_0200	hypothetical protein	0.598062	0.0538219	0.9615	0.338303	1.0544	0.425983
1860	CUST_802_PI408124699	EfmE1162_0201	transcription antiterminator LicT	1.39535	0.377858	1.8921	1.47753e-07	0.7688	0.18296
3335	CUST_801_PI408124699	EfmE1162_0201	transcription antiterminator LicT	0.597876	0.119909	1.9862	8.49796e-08	1.3489	0.28004
10184	CUST_802_PI408124699	EfmE1162_0201	transcription antiterminator LicT	1.4448	0.331913	1.6733	2.82817e-06	0.7853	0.312904
14755	CUST_801_PI408124699	EfmE1162_0201	transcription antiterminator LicT	0.561706	0.0969356	1.8868	1.21113e-06	0.7809	0.352733
6740	CUST_805_PI408124699	EfmE1162_0202	sortase	0.643807	0.146773	0.8599	0.0424717	0.8243	0.0591197
7238	CUST_806_PI408124699	EfmE1162_0202	sortase	0.739934	0.321449	0.8955	0.100846	0.8157	0.0450275
8934	CUST_806_PI408124699	EfmE1162_0202	sortase	0.725365	0.295539	0.9331	0.209919	0.7236	0.00657978
10331	CUST_805_PI408124699	EfmE1162_0202	sortase	0.635348	0.185097	0.9134	0.146826	0.6942	0.00395491
955	CUST_809_PI408124699	EfmE1162_0203	MazG nucleotide pyrophosphohydrolase domain protein	0.881906	0.557865	1.0775	0.195085	0.8908	0.219654
2877	CUST_810_PI408124699	EfmE1162_0203	MazG nucleotide pyrophosphohydrolase domain protein	0.908815	0.678096	1.1149	0.107513	0.8979	0.246836
3669	CUST_810_PI408124699	EfmE1162_0203	MazG nucleotide pyrophosphohydrolase domain protein	0.885097	0.597649	1.0911	0.156225	1.0912	0.281469
11581	CUST_809_PI408124699	EfmE1162_0203	MazG nucleotide pyrophosphohydrolase domain protein	0.901585	0.644425	1.0678	0.224951	0.8504	0.165681
12903	CUST_813_PI408124699	EfmE1162_0204	transcriptional regulator, MarR family	0.766043	0.232732	1.0504	0.419985	1.6126	0.301272
13241	CUST_814_PI408124699	EfmE1162_0204	transcriptional regulator, MarR family	0.766002	0.228179	1.2076	0.253399	1.7714	0.289961
13499	CUST_813_PI408124699	EfmE1162_0204	transcriptional regulator, MarR family	0.76064	0.209167	0.722	0.0105904	2.1315	0.259337
14339	CUST_814_PI408124699	EfmE1162_0204	transcriptional regulator, MarR family	0.763804	0.232888	0.9904	0.485612	1.6327	0.333974
2522	CUST_818_PI408124699	EfmE1162_0205	hypothetical protein	0.220057	0.00583101	1.2685	0.0201142	1.5109	0.165582
7832	CUST_817_PI408124699	EfmE1162_0205	hypothetical protein	0.895416	0.73487	1.1339	0.14136	1.5663	0.179972
8908	CUST_817_PI408124699	EfmE1162_0205	hypothetical protein	0.87193	0.661236	1.2245	0.0564758	1.8736	0.147266
14133	CUST_818_PI408124699	EfmE1162_0205	hypothetical protein	0.384237	0.0409122	1.269	0.0153801	1.498	0.159058
4070	CUST_822_PI408124699	EfmE1162_0206	response regulator, putative	0.736772	0.365612	0.9918	0.462047	1.2473	0.0779155
5301	CUST_821_PI408124699	EfmE1162_0206	response regulator, putative	0.695527	0.294421	0.9846	0.428706	1.1538	0.170851
9390	CUST_822_PI408124699	EfmE1162_0206	response regulator, putative	0.731867	0.381484	0.9682	0.354538	1.1538	0.162811
12787	CUST_821_PI408124699	EfmE1162_0206	response regulator, putative	0.68787	0.268643	1.0461	0.302243	1.0566	0.359173
4324	CUST_825_PI408124699	EfmE1162_0207	cell surface protein	0.791265	0.491826	0.7678	0.0633525	2.6893	0.0247171
8714	CUST_826_PI408124699	EfmE1162_0207	cell surface protein	1.03477	0.895978	0.6358	2.4586e-05	0.9235	0.386687
11973	CUST_825_PI408124699	EfmE1162_0207	cell surface protein	0.813497	0.558748	0.7324	0.0549297	1.2347	0.406209
12493	CUST_826_PI408124699	EfmE1162_0207	cell surface protein	1.04708	0.861438	0.7326	0.00162292	0.8622	0.307539
1088	CUST_829_PI408124699	EfmE1162_0208	cell surface protein	0.902563	0.77274	0.8176	0.176244	2.3994	0.176345
5537	CUST_830_PI408124699	EfmE1162_0208	cell surface protein	1.31136	0.489485	1.1029	0.404942	1.6989	0.410448
12804	CUST_830_PI408124699	EfmE1162_0208	cell surface protein	1.2156	0.617631	1.3354	0.208076	2.8085	0.373714
13725	CUST_829_PI408124699	EfmE1162_0208	cell surface protein	0.898261	0.776026	0.776	0.109963	0.9896	0.496683
7608	CUST_833_PI408124699	EfmE1162_0209	cell surface protein	0.910899	0.716116	1.5121	0.429538	1.2409	0.485771
9247	CUST_834_PI408124699	EfmE1162_0209	cell surface protein	0.88922	0.575561	0.9488	0.440784	1.7148	0.400746
13357	CUST_833_PI408124699	EfmE1162_0209	cell surface protein	0.88776	0.646208	1.6353	0.414163	1.0988	0.493837
15313	CUST_834_PI408124699	EfmE1162_0209	cell surface protein	0.875136	0.533247	1.9604	0.0863724	2.395	0.40574
3751	CUST_838_PI408124699	EfmE1162_0210	hypothetical protein	1.16996	0.617828	1.1874	0.407963	8.5253	0.149841
6193	CUST_839_PI408124699	EfmE1162_0210	hypothetical protein	1.39974	0.268601	1.3712	0.270289	2.1663	0.377797
7397	CUST_839_PI408124699	EfmE1162_0210	hypothetical protein	1.41243	0.274429	1.4751	0.307403	3.1859	0.367085
11139	CUST_838_PI408124699	EfmE1162_0210	hypothetical protein	1.25705	0.468623	1.1794	0.39027	1.5741	0.442309
4931	CUST_841_PI408124699	EfmE1162_0211	conserved hypothetical protein	0.424271	0.0147915	1.0967	0.140076	2.8914	3.99552e-05
5040	CUST_842_PI408124699	EfmE1162_0211	conserved hypothetical protein	0.987663	0.978564	1.1951	0.0205347	2.5857	5.45825e-05
9256	CUST_842_PI408124699	EfmE1162_0211	conserved hypothetical protein	1.01924	0.965532	1.2255	0.010488	2.5264	6.21416e-05
13203	CUST_841_PI408124699	EfmE1162_0211	conserved hypothetical protein	0.409734	0.0102031	1.1401	0.0646898	2.7358	4.79775e-05
2501	CUST_845_PI408124699	EfmE1162_0212	foldase protein PrsA	0.949651	0.852501	0.7322	0.000474975	0.4989	3.81072e-05
6490	CUST_846_PI408124699	EfmE1162_0212	foldase protein PrsA	0.915906	0.786258	1.0975	0.137665	0.7822	0.0145644
11007	CUST_846_PI408124699	EfmE1162_0212	foldase protein PrsA	0.935659	0.822681	1.1841	0.0258423	0.7372	0.00491864
15107	CUST_845_PI408124699	EfmE1162_0212	foldase protein PrsA	0.946657	0.84542	0.7909	0.00476033	0.5153	4.8264e-05
3859	CUST_849_PI408124699	EfmE1162_0213	hypothetical protein	0.961793	0.891645	0.7809	0.00510295	0.8749	0.283888
8575	CUST_850_PI408124699	EfmE1162_0213	hypothetical protein	1.2863	0.277666	0.761	0.0036345	0.9348	0.408352
8595	CUST_850_PI408124699	EfmE1162_0213	hypothetical protein	1.27912	0.313577	0.762	0.00505328	0.9133	0.391134
9632	CUST_849_PI408124699	EfmE1162_0213	hypothetical protein	0.954606	0.874432	0.833	0.0271978	0.973	0.456956
1486	CUST_853_PI408124699	EfmE1162_0214	macrolide export ATP-binding/permease protein MacB	0.50619	0.0790522	1.3327	0.0128128	1.048	0.476414
4075	CUST_854_PI408124699	EfmE1162_0214	macrolide export ATP-binding/permease protein MacB	0.870681	0.635602	0.9757	0.41584	2.0026	0.095307
7395	CUST_853_PI408124699	EfmE1162_0214	macrolide export ATP-binding/permease protein MacB	0.562386	0.134856	1.4391	0.00366453	1.1998	0.415873
10129	CUST_854_PI408124699	EfmE1162_0214	macrolide export ATP-binding/permease protein MacB	0.892962	0.723959	0.9356	0.286882	1.2334	0.329748
9231	CUST_857_PI408124699	EfmE1162_0215	hypothetical protein	1.06704	0.807911	0.9492	0.323814	1.148	0.387623
11916	CUST_858_PI408124699	EfmE1162_0215	hypothetical protein	1.2196	0.438753	1.0154	0.440668	1.2142	0.28457
13056	CUST_858_PI408124699	EfmE1162_0215	hypothetical protein	1.18358	0.492193	1.0667	0.254542	1.2027	0.264528
14223	CUST_857_PI408124699	EfmE1162_0215	hypothetical protein	1.09428	0.731121	1.1731	0.0859347	0.9743	0.481338
855	CUST_862_PI408124699	EfmE1162_0216	transcriptional regulator, xre family, putative	1.0762	0.781128	0.6984	0.000222256	1.0993	0.324657
1933	CUST_862_PI408124699	EfmE1162_0216	transcriptional regulator, xre family, putative	1.10341	0.717737	0.7416	0.00144239	0.9759	0.454448
11735	CUST_861_PI408124699	EfmE1162_0216	transcriptional regulator, xre family, putative	1.04283	0.861421	0.7629	0.00223118	0.8289	0.149533
13070	CUST_861_PI408124699	EfmE1162_0216	transcriptional regulator, xre family, putative	1.0507	0.835661	0.7005	0.000179374	0.887	0.24704
587	CUST_866_PI408124699	EfmE1162_0217	hypothetical protein	1.61752	0.176311	1.0733	0.2031	0.7723	0.0168342
6402	CUST_865_PI408124699	EfmE1162_0217	hypothetical protein	0.598725	0.0723688	1.1544	0.048025	0.8497	0.0682856
10550	CUST_866_PI408124699	EfmE1162_0217	hypothetical protein	1.64849	0.155112	1.0667	0.224105	0.7294	0.0060203
15520	CUST_865_PI408124699	EfmE1162_0217	hypothetical protein	0.562917	0.054696	1.2295	0.00947761	0.829	0.0445026
4277	CUST_870_PI408124699	EfmE1162_0218	membrane-bound protein LytR	0.773238	0.415384	0.9199	0.164839	0.6588	0.000803181
8550	CUST_870_PI408124699	EfmE1162_0218	membrane-bound protein LytR	0.784536	0.397388	0.9218	0.170783	0.6987	0.00200933
11314	CUST_869_PI408124699	EfmE1162_0218	membrane-bound protein LytR	1.24996	0.48893	0.9218	0.170898	0.6465	0.000648331
13021	CUST_869_PI408124699	EfmE1162_0218	membrane-bound protein LytR	1.2804	0.438295	0.9577	0.30557	0.6685	0.00108745
4116	CUST_873_PI408124699	EfmE1162_0219	capsular polysaccharide biosynthesis	0.628493	0.120942	0.8153	0.0110149	0.5809	0.000157727
7117	CUST_873_PI408124699	EfmE1162_0219	capsular polysaccharide biosynthesis	0.618246	0.106141	0.8191	0.0125088	0.6215	0.000375291
7650	CUST_874_PI408124699	EfmE1162_0219	capsular polysaccharide biosynthesis	0.53888	0.0243343	0.7956	0.00562725	0.5901	0.000176884
15707	CUST_874_PI408124699	EfmE1162_0219	capsular polysaccharide biosynthesis	0.539128	0.0309366	0.8072	0.0084042	0.5176	4.88426e-05
4040	CUST_877_PI408124699	EfmE1162_0220	tyrosine-protein kinase YwqD	0.745048	0.371553	0.7191	0.000270291	0.5347	6.65429e-05
4119	CUST_878_PI408124699	EfmE1162_0220	tyrosine-protein kinase YwqD	0.937293	0.817517	0.7696	0.00214478	0.5036	3.97218e-05
9392	CUST_877_PI408124699	EfmE1162_0220	tyrosine-protein kinase YwqD	0.812661	0.542672	0.7664	0.0019016	0.5174	5.00618e-05
12314	CUST_878_PI408124699	EfmE1162_0220	tyrosine-protein kinase YwqD	0.999282	0.997677	0.8069	0.00830495	0.5446	7.66185e-05
4121	CUST_882_PI408124699	EfmE1162_0221	putative tyrosine-protein phosphatase CapC	1.23646	0.364549	0.6768	4.12794e-05	0.4505	2.71204e-05
7007	CUST_881_PI408124699	EfmE1162_0221	putative tyrosine-protein phosphatase CapC	1.45055	0.1102	0.7261	0.000373027	0.4799	5.05913e-05
7246	CUST_881_PI408124699	EfmE1162_0221	putative tyrosine-protein phosphatase CapC	1.48282	0.0963679	0.7393	0.000648885	0.4789	4.89465e-05
9927	CUST_882_PI408124699	EfmE1162_0221	putative tyrosine-protein phosphatase CapC	1.33089	0.163199	0.6497	1.17475e-05	0.447	2.79085e-05
561	CUST_885_PI408124699	EfmE1162_0222	hypothetical protein	1.58191	0.0840958	0.9603	0.319057	0.4397	0.000156804
848	CUST_886_PI408124699	EfmE1162_0222	hypothetical protein	1.40276	0.102027	0.7932	0.00523923	0.4827	5.13332e-05
2035	CUST_886_PI408124699	EfmE1162_0222	hypothetical protein	1.43566	0.0905474	0.8613	0.0440593	0.4608	4.01406e-05
10960	CUST_885_PI408124699	EfmE1162_0222	hypothetical protein	1.53152	0.0944275	1.0657	0.229993	0.4436	0.000139294
1395	CUST_890_PI408124699	EfmE1162_0223	transcriptional regulator Spx	0.818342	0.45217	5.7581	8.93897e-14	12.075	1.72128e-05
11258	CUST_889_PI408124699	EfmE1162_0223	transcriptional regulator Spx	0.900197	0.703739	3.8352	5.62194e-13	8.4257	1.25055e-05
12047	CUST_890_PI408124699	EfmE1162_0223	transcriptional regulator Spx	0.824055	0.485111	3.8739	1.08478e-12	11.8025	1.25205e-05
13549	CUST_889_PI408124699	EfmE1162_0223	transcriptional regulator Spx	0.89758	0.683576	3.8308	4.89332e-13	9.241	1.08219e-05
7548	CUST_894_PI408124699	EfmE1162_0224	regulatory protein spx	0.496147	0.0401349	4.8313	1.6687e-13	14.7229	1.04171e-05
9819	CUST_894_PI408124699	EfmE1162_0224	regulatory protein spx	0.469638	0.0303092	5.5989	1.03348e-13	14.7682	1.00981e-05
11710	CUST_893_PI408124699	EfmE1162_0224	regulatory protein spx	0.542306	0.0799118	4.6175	2.70746e-13	11.1358	1.23577e-05
13211	CUST_893_PI408124699	EfmE1162_0224	regulatory protein spx	0.544746	0.0827185	4.8416	1.63911e-13	12.5344	1.1461e-05
4048	CUST_897_PI408124699	EfmE1162_0225	hypothetical protein	0.677677	0.256286	0.417	0.210077	1.5094	0.471045
8666	CUST_897_PI408124699	EfmE1162_0225	hypothetical protein	0.598901	0.134692	0.6585	0.310793	1.3816	0.47907
14434	CUST_898_PI408124699	EfmE1162_0225	hypothetical protein	0.408308	0.00857771	1.9333	0.0047396	1.5659	0.40248
15703	CUST_898_PI408124699	EfmE1162_0225	hypothetical protein	0.374916	0.00725321	0.6039	0.0285169	0.5955	0.3307
1435	CUST_901_PI408124699	EfmE1162_0226	ATP-dependent DNA helicase	1.51333	0.276371	0.6407	7.53664e-06	0.694	0.00210278
1748	CUST_902_PI408124699	EfmE1162_0226	ATP-dependent DNA helicase	1.21237	0.544764	0.6709	3.12519e-05	0.7278	0.00481159
2870	CUST_901_PI408124699	EfmE1162_0226	ATP-dependent DNA helicase	1.44	0.332148	0.6661	2.50869e-05	0.7722	0.0133901
13432	CUST_902_PI408124699	EfmE1162_0226	ATP-dependent DNA helicase	1.14735	0.647568	0.7112	0.000195249	0.7341	0.00551238
6468	CUST_906_PI408124699	EfmE1162_0227	hypothetical protein	0.635197	0.0818857	0.7603	0.00153046	0.7586	0.0110542
7489	CUST_905_PI408124699	EfmE1162_0227	hypothetical protein	0.508031	0.015711	0.6849	5.9443e-05	0.736	0.00559684
9712	CUST_906_PI408124699	EfmE1162_0227	hypothetical protein	0.667662	0.130379	0.7103	0.00018754	0.725	0.00481669
13992	CUST_905_PI408124699	EfmE1162_0227	hypothetical protein	0.501467	0.0123723	0.6561	1.5951e-05	0.7019	0.00276672
3019	CUST_909_PI408124699	EfmE1162_0228	deoxyguanosIne kinase	1.18133	0.402159	0.5065	1.30049e-08	0.4496	2.59963e-05
4135	CUST_909_PI408124699	EfmE1162_0228	deoxyguanosIne kinase	1.16414	0.422798	0.4518	1.13036e-09	0.434	1.95527e-05
6286	CUST_910_PI408124699	EfmE1162_0228	deoxyguanosIne kinase	1.01554	0.95048	0.511	1.56331e-08	0.4606	2.52324e-05
14494	CUST_910_PI408124699	EfmE1162_0228	deoxyguanosIne kinase	0.989123	0.963934	0.5075	1.3389e-08	0.4734	3.16909e-05
490	CUST_913_PI408124699	EfmE1162_0229	conserved hypothetical protein	1.02993	0.889184	1.2673	0.0230458	2.9188	0.00462507
4907	CUST_914_PI408124699	EfmE1162_0229	conserved hypothetical protein	0.995601	0.983006	1.4271	0.00125303	3.5049	0.00113518
14203	CUST_913_PI408124699	EfmE1162_0229	conserved hypothetical protein	1.02077	0.926101	1.3782	0.00147573	3.2321	0.00109558
15098	CUST_914_PI408124699	EfmE1162_0229	conserved hypothetical protein	1.02232	0.915247	1.4979	0.000196138	3.4916	0.000801184
47	CUST_918_PI408124699	EfmE1162_0230	accessory gene regulator protein B, putative	1.01843	0.95226	2.1851	5.73902e-10	5.7201	1.17231e-05
5243	CUST_918_PI408124699	EfmE1162_0230	accessory gene regulator protein B, putative	0.967852	0.914739	2.2124	4.51242e-10	6.0538	1.12608e-05
12077	CUST_917_PI408124699	EfmE1162_0230	accessory gene regulator protein B, putative	1.11151	0.578858	2.6326	2.41705e-11	6.0853	1.19493e-05
14033	CUST_917_PI408124699	EfmE1162_0230	accessory gene regulator protein B, putative	1.12121	0.550149	2.6937	1.65942e-11	6.5006	1.10636e-05
6942	CUST_922_PI408124699	EfmE1162_0231	hypothetical protein	0.78124	0.428554	1.8428	3.62574e-08	5.2647	1.30957e-05
7081	CUST_921_PI408124699	EfmE1162_0231	hypothetical protein	0.741147	0.325337	1.7035	3.39326e-07	4.4827	1.62e-05
11365	CUST_922_PI408124699	EfmE1162_0231	hypothetical protein	0.780761	0.389989	1.952	8.73358e-09	4.9661	1.40868e-05
13350	CUST_921_PI408124699	EfmE1162_0231	hypothetical protein	0.748362	0.325417	1.7749	1.14547e-07	4.4479	1.68888e-05
3408	CUST_925_PI408124699	EfmE1162_0232	accessory gene regulator C	0.754409	0.414592	1.0517	0.280062	2.071	0.000580574
9131	CUST_926_PI408124699	EfmE1162_0232	accessory gene regulator C	1.00504	0.987698	1.0467	0.299409	1.8417	0.00117973
9475	CUST_926_PI408124699	EfmE1162_0232	accessory gene regulator C	1.02493	0.936383	1.0009	0.495756	1.8948	0.00120062
10501	CUST_925_PI408124699	EfmE1162_0232	accessory gene regulator C	0.802631	0.545255	1.0953	0.151896	1.6079	0.00634986
952	CUST_930_PI408124699	EfmE1162_0233	accessory gene regulator A	0.850695	0.515702	0.7869	0.00500475	1.4153	0.017892
9230	CUST_929_PI408124699	EfmE1162_0233	accessory gene regulator A	0.860575	0.557499	0.8041	0.00812944	1.3989	0.0102543
12980	CUST_929_PI408124699	EfmE1162_0233	accessory gene regulator A	0.867736	0.558501	0.8791	0.0714784	1.2864	0.0429697
14886	CUST_930_PI408124699	EfmE1162_0233	accessory gene regulator A	0.839976	0.452345	0.8136	0.0127081	1.0821	0.336698
1066	CUST_933_PI408124699	EfmE1162_0234	zinc-binding lipoprotein AdcA	0.823988	0.505212	1.1586	0.185711	0.8277	0.430343
1998	CUST_934_PI408124699	EfmE1162_0234	zinc-binding lipoprotein AdcA	1.04918	0.887373	0.9968	0.485461	0.9849	0.464276
10885	CUST_933_PI408124699	EfmE1162_0234	zinc-binding lipoprotein AdcA	0.828174	0.4979	1.0438	0.377937	0.724	0.346651
13540	CUST_934_PI408124699	EfmE1162_0234	zinc-binding lipoprotein AdcA	1.05512	0.875192	1.0146	0.433829	0.8925	0.241676
221	CUST_937_PI408124699	EfmE1162_0235	hypothetical protein	0.76659	0.398203	0.5536	1.70725e-06	1.0025	0.496005
1801	CUST_937_PI408124699	EfmE1162_0235	hypothetical protein	0.75749	0.37924	0.5555	2.40085e-06	0.8725	0.323948
6026	CUST_938_PI408124699	EfmE1162_0235	hypothetical protein	1.13485	0.724881	0.5356	1.62267e-07	0.9913	0.481907
10923	CUST_938_PI408124699	EfmE1162_0235	hypothetical protein	1.11171	0.767249	0.5399	1.92879e-07	0.9771	0.457327
3762	CUST_942_PI408124699	EfmE1162_0236	alpha,alpha-phosphotrehalase	1.1275	0.727245	1.5295	1.49609e-05	1.4133	0.0526971
10481	CUST_941_PI408124699	EfmE1162_0236	alpha,alpha-phosphotrehalase	0.485589	0.0204754	1.6154	3.83818e-06	1.4355	0.0583373
11643	CUST_942_PI408124699	EfmE1162_0236	alpha,alpha-phosphotrehalase	1.144	0.692294	1.5533	1.47735e-05	1.1936	0.208841
13360	CUST_941_PI408124699	EfmE1162_0236	alpha,alpha-phosphotrehalase	0.474775	0.0201866	1.574	8.74565e-06	1.4131	0.0781203
567	CUST_945_PI408124699	EfmE1162_0237	permease domain protein	0.946548	0.822055	1.7623	4.32286e-07	1.2329	0.244743
750	CUST_946_PI408124699	EfmE1162_0237	permease domain protein	0.888202	0.596055	1.8628	3.78124e-08	1.3813	0.0955136
7387	CUST_945_PI408124699	EfmE1162_0237	permease domain protein	0.961405	0.872223	1.6412	2.20111e-06	1.2814	0.211697
14987	CUST_946_PI408124699	EfmE1162_0237	permease domain protein	0.883894	0.586644	1.7333	2.89091e-07	1.0737	0.375012
2055	CUST_949_PI408124699	EfmE1162_0238	lipoprotein-releasing system ATP-binding protein LolD	0.802921	0.560829	1.7776	1.42741e-07	1.22	0.171979
4642	CUST_950_PI408124699	EfmE1162_0238	lipoprotein-releasing system ATP-binding protein LolD	1.2276	0.338694	1.3893	0.000251049	1.3022	0.0595216
12631	CUST_949_PI408124699	EfmE1162_0238	lipoprotein-releasing system ATP-binding protein LolD	0.801727	0.565407	1.633	2.458e-06	1.1915	0.184253
13666	CUST_950_PI408124699	EfmE1162_0238	lipoprotein-releasing system ATP-binding protein LolD	1.25038	0.307453	1.3529	0.000600015	1.0332	0.419289
884	CUST_955_PI408124699	EfmE1162_0239	amidase	1.37886	0.144734	0.6517	1.29929e-05	0.6925	0.00233909
1329	CUST_954_PI408124699	EfmE1162_0239	amidase	1.26477	0.291348	0.573	2.90299e-07	0.7286	0.00467313
3865	CUST_954_PI408124699	EfmE1162_0239	amidase	1.30556	0.256252	0.5999	1.05709e-06	0.7572	0.00895104
4584	CUST_955_PI408124699	EfmE1162_0239	amidase	1.3247	0.192493	0.6382	6.81899e-06	0.816	0.0406373
312	CUST_957_PI408124699	EfmE1162_0240	HTH-type transcriptional regulator DegA	2.62296	0.0308661	0.66	2.45075e-05	0.7952	0.0494598
915	CUST_957_PI408124699	EfmE1162_0240	HTH-type transcriptional regulator DegA	2.54953	0.0363849	0.6399	8.46792e-06	0.8443	0.113895
12756	CUST_959_PI408124699	EfmE1162_0240	HTH-type transcriptional regulator DegA	0.994506	0.986857	0.6856	6.08114e-05	0.7213	0.00343422
14949	CUST_959_PI408124699	EfmE1162_0240	HTH-type transcriptional regulator DegA	0.994665	0.987685	0.7044	0.000142035	0.7074	0.00243724
5363	CUST_961_PI408124699	EfmE1162_0241	ribokinase	1.06318	0.878072	2.2019	5.23601e-10	1.3301	0.0417146
6929	CUST_962_PI408124699	EfmE1162_0241	ribokinase	0.994009	0.986153	5.1304	8.11602e-14	2.1009	0.0116082
9509	CUST_962_PI408124699	EfmE1162_0241	ribokinase	0.961877	0.913139	5.5486	7.38223e-14	1.7646	0.0555945
12378	CUST_961_PI408124699	EfmE1162_0241	ribokinase	1.01108	0.978015	1.6231	1.50491e-06	1.2048	0.118481
670	CUST_966_PI408124699	EfmE1162_0242	high affinity ribose transport protein RbsD	1.10842	0.763172	20.3574	3.65401e-14	9.2358	0.0750172
3614	CUST_966_PI408124699	EfmE1162_0242	high affinity ribose transport protein RbsD	1.11425	0.74954	14.9221	7.97129e-14	4.0826	0.3114
5239	CUST_965_PI408124699	EfmE1162_0242	high affinity ribose transport protein RbsD	1.11116	0.74682	10.7586	1.43702e-12	2.7716	0.386927
8702	CUST_965_PI408124699	EfmE1162_0242	high affinity ribose transport protein RbsD	1.17693	0.605738	13.8182	7.31161e-13	3.558	0.342223
4189	CUST_969_PI408124699	EfmE1162_0243	pts system beta-glucoside-specific eiibca component	0.603847	0.116573	11.7012	2.68728e-14	4.2766	0.171373
6611	CUST_970_PI408124699	EfmE1162_0243	pts system beta-glucoside-specific eiibca component	1.21578	0.571844	14.6962	8.72094e-14	2.407	0.335476
12651	CUST_970_PI408124699	EfmE1162_0243	pts system beta-glucoside-specific eiibca component	1.23632	0.557702	16.3121	2.33719e-13	2.3353	0.354968
13449	CUST_969_PI408124699	EfmE1162_0243	pts system beta-glucoside-specific eiibca component	0.647792	0.17297	14.3887	2.59001e-14	3.4036	0.241173
3884	CUST_973_PI408124699	EfmE1162_0244	putative glycosidase GlyA	1.04148	0.870556	0.6616	2.01782e-05	1.0778	0.246334
13849	CUST_974_PI408124699	EfmE1162_0244	putative glycosidase GlyA	1.05811	0.84433	0.6568	1.5948e-05	0.777	0.012794
14912	CUST_973_PI408124699	EfmE1162_0244	putative glycosidase GlyA	1.03986	0.876656	0.6484	1.09369e-05	1.0538	0.314945
15000	CUST_974_PI408124699	EfmE1162_0244	putative glycosidase GlyA	1.05877	0.844795	0.6249	3.48926e-06	0.7391	0.0051371
1117	CUST_978_PI408124699	EfmE1162_0245	transcriptional regulatory protein LevR	1.35635	0.264135	1.7295	1.91726e-07	1.9903	0.000208486
3173	CUST_977_PI408124699	EfmE1162_0245	transcriptional regulatory protein LevR	1.90431	0.0234111	1.7263	2.01455e-07	2.0919	0.000144409
6717	CUST_978_PI408124699	EfmE1162_0245	transcriptional regulatory protein LevR	1.32472	0.307947	1.7365	1.70097e-07	1.9334	0.000247578
11186	CUST_977_PI408124699	EfmE1162_0245	transcriptional regulatory protein LevR	1.94348	0.0221002	1.657	6.96802e-07	2.3965	7.19306e-05
3237	CUST_982_PI408124699	EfmE1162_0246	ribosomal protein L27	1.78632	0.0851435	1.9504	7.13886e-09	1.6562	0.000866599
11279	CUST_981_PI408124699	EfmE1162_0246	ribosomal protein L27	1.81752	0.0710138	2.0019	3.77659e-09	1.4992	0.00261999
11827	CUST_982_PI408124699	EfmE1162_0246	ribosomal protein L27	1.94283	0.0707782	1.9842	4.67639e-09	1.575	0.00147902
15229	CUST_981_PI408124699	EfmE1162_0246	ribosomal protein L27	1.61858	0.165882	1.9742	5.28795e-09	1.567	0.00156472
55	CUST_986_PI408124699	EfmE1162_0247	putative ribosomal protein	1.61092	0.355838	1.9024	1.34386e-08	1.5991	0.0012265
945	CUST_986_PI408124699	EfmE1162_0247	putative ribosomal protein	1.5162	0.388419	1.8753	1.95802e-08	1.6582	0.000842747
10386	CUST_985_PI408124699	EfmE1162_0247	putative ribosomal protein	1.5938	0.375971	2.501	4.42412e-11	1.4682	0.00333195
11088	CUST_985_PI408124699	EfmE1162_0247	putative ribosomal protein	1.47518	0.474641	2.4595	5.83662e-11	1.4306	0.00465781
2430	CUST_989_PI408124699	EfmE1162_0248	ribosomal protein L21	1.6153	0.341426	2.5729	2.82285e-11	1.4365	0.00441491
4444	CUST_989_PI408124699	EfmE1162_0248	ribosomal protein L21	1.51264	0.453796	2.4635	5.67685e-11	1.4721	0.00322134
6738	CUST_990_PI408124699	EfmE1162_0248	ribosomal protein L21	1.68017	0.330521	2.0952	1.31261e-09	1.5098	0.0023596
7814	CUST_990_PI408124699	EfmE1162_0248	ribosomal protein L21	1.55641	0.420899	1.9363	8.55083e-09	1.5163	0.00224063
2039	CUST_993_PI408124699	EfmE1162_0249	DNA polymerase	1.51325	0.384719	0.6315	2.78289e-05	1.0177	0.471072
6199	CUST_994_PI408124699	EfmE1162_0249	DNA polymerase	0.706577	0.197752	0.6863	7.0491e-05	0.959	0.378432
9753	CUST_994_PI408124699	EfmE1162_0249	DNA polymerase	0.704437	0.149636	0.6961	0.000115526	0.9085	0.221412
13081	CUST_993_PI408124699	EfmE1162_0249	DNA polymerase	1.5706	0.347983	0.6739	0.000183079	1.0742	0.373501
3099	CUST_1000_PI408124699	EfmE1162_0250	sulfate transporter family/stas domain protein	1.25197	0.479352	0.716	0.000267672	0.7364	0.0140486
4593	CUST_997_PI408124699	EfmE1162_0250	sulfate transporter family/stas domain protein	0.975366	0.916299	0.7741	0.00316818	0.6866	0.0164474
5210	CUST_997_PI408124699	EfmE1162_0250	sulfate transporter family/stas domain protein	0.904714	0.673465	0.7213	0.000373292	0.6916	0.00994859
8007	CUST_1000_PI408124699	EfmE1162_0250	sulfate transporter family/stas domain protein	1.24896	0.504266	0.739	0.000697011	0.7493	0.0150743
889	CUST_1001_PI408124699	EfmE1162_0251	conserved hypothetical protein	0.670995	0.279105	0.981	0.416664	0.8651	0.250385
6992	CUST_1002_PI408124699	EfmE1162_0251	conserved hypothetical protein	0.591225	0.191615	0.9426	0.283799	1.0651	0.41839
8926	CUST_1001_PI408124699	EfmE1162_0251	conserved hypothetical protein	0.707567	0.276545	0.8921	0.111233	0.9957	0.492777
9401	CUST_1002_PI408124699	EfmE1162_0251	conserved hypothetical protein	0.593334	0.191085	1.0331	0.37025	0.9983	0.497681
2707	CUST_1006_PI408124699	EfmE1162_0252	O-methyltransferase family protein	3.75551	0.0025799	1.1753	0.0314876	0.8879	0.153
5961	CUST_1006_PI408124699	EfmE1162_0252	O-methyltransferase family protein	3.73235	0.00100543	1.086	0.166711	0.9524	0.330989
8582	CUST_1005_PI408124699	EfmE1162_0252	O-methyltransferase family protein	3.20336	0.00575594	1.0732	0.203491	0.9843	0.443598
11448	CUST_1005_PI408124699	EfmE1162_0252	O-methyltransferase family protein	3.40108	0.00410863	1.0802	0.183075	0.9307	0.258089
126	CUST_1009_PI408124699	EfmE1162_0253	signal peptidase I, putative	0.922333	0.797672	0.6774	0.00267402	0.6099	0.24061
1124	CUST_1010_PI408124699	EfmE1162_0253	signal peptidase I, putative	0.92588	0.810837	0.7973	0.0133045	0.7729	0.158735
6893	CUST_1009_PI408124699	EfmE1162_0253	signal peptidase I, putative	0.964385	0.912289	0.9597	0.364871	0.5737	0.204576
9472	CUST_1010_PI408124699	EfmE1162_0253	signal peptidase I, putative	0.89898	0.727119	0.7484	0.00202994	0.6205	0.0583572
4021	CUST_1014_PI408124699	EfmE1162_0254	hypothetical protein	1.41161	0.276758	0.5697	4.6184e-07	0.4291	0.000786747
6752	CUST_1013_PI408124699	EfmE1162_0254	hypothetical protein	0.562536	0.156434	0.5298	3.91073e-08	0.4504	4.43674e-05
9802	CUST_1013_PI408124699	EfmE1162_0254	hypothetical protein	0.638126	0.230166	0.5573	1.48107e-07	0.4282	2.91267e-05
10983	CUST_1014_PI408124699	EfmE1162_0254	hypothetical protein	1.34855	0.332126	0.5696	6.08393e-07	0.4619	0.00128694
2750	CUST_1018_PI408124699	EfmE1162_0255	lipoate-protein ligase A	0.91381	0.79165	0.9693	0.356968	0.9068	0.181585
2920	CUST_1017_PI408124699	EfmE1162_0255	lipoate-protein ligase A	0.894965	0.749713	0.9615	0.321954	0.9252	0.229889
4494	CUST_1017_PI408124699	EfmE1162_0255	lipoate-protein ligase A	0.916285	0.808542	1.0055	0.474061	0.9508	0.315717
13778	CUST_1018_PI408124699	EfmE1162_0255	lipoate-protein ligase A	1.03069	0.933107	0.8692	0.0539124	0.9447	0.296008
5126	CUST_1021_PI408124699	EfmE1162_0256	metallo-beta-lactamase superfamily protein	1.11891	0.723048	0.9795	0.40358	0.8608	0.0798712
8097	CUST_1021_PI408124699	EfmE1162_0256	metallo-beta-lactamase superfamily protein	1.30627	0.411935	1.0043	0.479994	0.87	0.0955011
8191	CUST_1022_PI408124699	EfmE1162_0256	metallo-beta-lactamase superfamily protein	1.42418	0.434426	1.0332	0.350045	0.8491	0.0637927
11051	CUST_1022_PI408124699	EfmE1162_0256	metallo-beta-lactamase superfamily protein	1.40412	0.40464	1.0188	0.413158	0.8813	0.116018
6485	CUST_1026_PI408124699	EfmE1162_0257	conserved hypothetical protein	1.27757	0.267954	0.7277	0.000391911	0.7372	0.00488987
9701	CUST_1025_PI408124699	EfmE1162_0257	conserved hypothetical protein	1.02227	0.948738	0.844	0.0268491	0.8029	0.0235582
11117	CUST_1025_PI408124699	EfmE1162_0257	conserved hypothetical protein	0.995878	0.990455	0.8626	0.0451323	0.8122	0.0290382
13966	CUST_1026_PI408124699	EfmE1162_0257	conserved hypothetical protein	1.27454	0.293436	0.8384	0.0227641	0.7652	0.00962301
700	CUST_1029_PI408124699	EfmE1162_0258	glutamyl aminopeptidase	1.0537	0.864921	0.8434	0.0263862	0.6889	0.00153304
10106	CUST_1030_PI408124699	EfmE1162_0258	glutamyl aminopeptidase	1.2008	0.545728	0.7955	0.00559815	0.7225	0.00352437
10376	CUST_1030_PI408124699	EfmE1162_0258	glutamyl aminopeptidase	1.19674	0.544022	0.8674	0.0511205	0.7422	0.00561089
10415	CUST_1029_PI408124699	EfmE1162_0258	glutamyl aminopeptidase	1.07611	0.798226	0.7992	0.00638331	0.6712	0.00103327
1726	CUST_1034_PI408124699	EfmE1162_0259	DltD protein	0.807831	0.585448	4.8163	8.37619e-14	3.3152	2.56131e-05
2171	CUST_1033_PI408124699	EfmE1162_0259	DltD protein	0.831893	0.61912	4.2061	1.84168e-13	3.3034	2.65201e-05
3366	CUST_1034_PI408124699	EfmE1162_0259	DltD protein	0.823616	0.635439	4.6777	9.77474e-14	3.1123	3.03185e-05
9631	CUST_1033_PI408124699	EfmE1162_0259	DltD protein	0.910171	0.783865	4.0633	2.31626e-13	3.528	2.28912e-05
7161	CUST_1038_PI408124699	EfmE1162_0260	D-alanyl carrier protein	0.560417	0.166471	5.0705	6.49236e-14	3.8738	1.92644e-05
8837	CUST_1037_PI408124699	EfmE1162_0260	D-alanyl carrier protein	2.62122	0.0509086	5.322	5.19381e-14	3.6383	2.1003e-05
13814	CUST_1037_PI408124699	EfmE1162_0260	D-alanyl carrier protein	2.68014	0.0460094	5.1478	6.03697e-14	3.7989	1.93387e-05
15658	CUST_1038_PI408124699	EfmE1162_0260	D-alanyl carrier protein	0.783319	0.439398	4.8328	8.26459e-14	3.4302	2.57934e-05
6191	CUST_1041_PI408124699	EfmE1162_0261	protein DltB	0.68313	0.220328	5.8988	3.40964e-14	4.3152	1.58179e-05
7105	CUST_1042_PI408124699	EfmE1162_0261	protein DltB	0.873002	0.633957	5.8002	3.6365e-14	4.2255	1.62891e-05
9800	CUST_1041_PI408124699	EfmE1162_0261	protein DltB	0.68859	0.253581	5.6733	3.96733e-14	4.2152	1.63528e-05
13718	CUST_1042_PI408124699	EfmE1162_0261	protein DltB	0.841159	0.592275	6.0731	3.06272e-14	4.0674	1.73007e-05
380	CUST_1045_PI408124699	EfmE1162_0262	D-alanine-activating enzyme	2.32334	0.0135116	6.5935	2.31895e-14	3.7052	2.05564e-05
4164	CUST_1046_PI408124699	EfmE1162_0262	D-alanine-activating enzyme	1.72481	0.0784279	6.8241	2.08137e-14	4.0405	1.75268e-05
5237	CUST_1046_PI408124699	EfmE1162_0262	D-alanine-activating enzyme	1.76693	0.0684848	6.7292	2.17292e-14	3.8038	1.93246e-05
14124	CUST_1045_PI408124699	EfmE1162_0262	D-alanine-activating enzyme	2.29179	0.0117806	6.6077	2.30177e-14	3.8502	1.92165e-05
4736	CUST_1050_PI408124699	EfmE1162_0263	putative D-Ala-teichoic acid biosynthesis protein	0.482016	0.0601361	5.8869	3.61412e-14	4.237	2.79951e-05
7123	CUST_1049_PI408124699	EfmE1162_0263	putative D-Ala-teichoic acid biosynthesis protein	0.507777	0.0730552	7.1684	1.82541e-14	4.5047	2.29467e-05
11249	CUST_1049_PI408124699	EfmE1162_0263	putative D-Ala-teichoic acid biosynthesis protein	0.571664	0.160052	7.4443	1.65054e-14	3.8035	2.90638e-05
13160	CUST_1050_PI408124699	EfmE1162_0263	putative D-Ala-teichoic acid biosynthesis protein	0.553396	0.0870277	7.2623	1.76841e-14	3.6241	2.91904e-05
1056	CUST_1055_PI408124699	EfmE1162_0264	permease protein, putative	0.796475	0.58756	1.1866	0.0265933	0.7078	0.0222423
5467	CUST_1053_PI408124699	EfmE1162_0264	permease protein, putative	0.505705	0.119404	1.0923	0.151084	0.8148	0.0634408
6628	CUST_1053_PI408124699	EfmE1162_0264	permease protein, putative	0.696973	0.347938	1.1911	0.0228607	0.8004	0.0532129
12110	CUST_1055_PI408124699	EfmE1162_0264	permease protein, putative	0.786399	0.570155	1.227	0.011188	0.6876	0.0182485
1482	CUST_1058_PI408124699	EfmE1162_0265	bacitracin export ATP-binding protein BceA	0.551355	0.10828	1.2006	0.0184251	0.8118	0.0421389
8964	CUST_1058_PI408124699	EfmE1162_0265	bacitracin export ATP-binding protein BceA	0.586372	0.161941	1.0598	0.247238	0.8109	0.0361975
10052	CUST_1057_PI408124699	EfmE1162_0265	bacitracin export ATP-binding protein BceA	1.83392	0.0739172	1.0507	0.280339	0.8347	0.0522067
11864	CUST_1057_PI408124699	EfmE1162_0265	bacitracin export ATP-binding protein BceA	1.68405	0.146525	1.101	0.130039	0.8587	0.0854013
1459	CUST_1061_PI408124699	EfmE1162_0266	anaerobic ribonucleoside-triphosphate reductase	0.664565	0.142278	0.4784	3.52438e-09	0.1715	2.8486e-06
8994	CUST_1062_PI408124699	EfmE1162_0266	anaerobic ribonucleoside-triphosphate reductase	0.662569	0.241139	0.4819	4.14848e-09	0.1728	2.95414e-06
13461	CUST_1061_PI408124699	EfmE1162_0266	anaerobic ribonucleoside-triphosphate reductase	0.650795	0.103926	0.4546	1.24511e-09	0.1764	2.88482e-06
13484	CUST_1062_PI408124699	EfmE1162_0266	anaerobic ribonucleoside-triphosphate reductase	0.69866	0.251688	0.463	1.80217e-09	0.182	3.1126e-06
218	CUST_1065_PI408124699	EfmE1162_0267	anaerobic ribonucleoside-triphosphate reductase activating protein	0.61862	0.0670095	0.5828	4.61513e-07	0.1762	2.95561e-06
2392	CUST_1065_PI408124699	EfmE1162_0267	anaerobic ribonucleoside-triphosphate reductase activating protein	0.592249	0.0420466	0.5749	3.15377e-07	0.2053	3.31972e-06
3632	CUST_1066_PI408124699	EfmE1162_0267	anaerobic ribonucleoside-triphosphate reductase activating protein	0.496877	0.0868449	0.5614	1.64647e-07	0.2239	3.52811e-06
9285	CUST_1066_PI408124699	EfmE1162_0267	anaerobic ribonucleoside-triphosphate reductase activating protein	0.568869	0.135237	0.5403	6.03754e-08	0.2216	3.51355e-06
8674	CUST_1069_PI408124699	EfmE1162_0268	DNA-damage-inducible protein P	0.502774	0.0172979	0.9659	0.352089	1.0327	0.421587
13685	CUST_1069_PI408124699	EfmE1162_0268	DNA-damage-inducible protein P	0.495886	0.0201929	0.8665	0.0577088	0.9665	0.413162
13892	CUST_1070_PI408124699	EfmE1162_0268	DNA-damage-inducible protein P	0.723054	0.337054	0.911	0.140538	0.9508	0.339888
14367	CUST_1070_PI408124699	EfmE1162_0268	DNA-damage-inducible protein P	0.91733	0.803003	0.9008	0.114018	0.9416	0.307939
9945	CUST_1074_PI408124699	EfmE1162_0269	conserved hypothetical protein	0.760787	0.430513	0.6923	9.11237e-05	0.617	0.0018228
10160	CUST_1073_PI408124699	EfmE1162_0269	conserved hypothetical protein	0.617065	0.147717	0.7743	0.00383366	0.6841	0.0399529
12534	CUST_1074_PI408124699	EfmE1162_0269	conserved hypothetical protein	0.824469	0.579811	0.7389	0.000707697	0.5871	0.00105592
14953	CUST_1073_PI408124699	EfmE1162_0269	conserved hypothetical protein	0.59616	0.115347	0.7886	0.00589185	0.7192	0.0626575
1617	CUST_1078_PI408124699	EfmE1162_0270	initiation-control protein YabA	0.730752	0.383994	0.8187	0.012729	0.6527	0.00191855
6513	CUST_1077_PI408124699	EfmE1162_0270	initiation-control protein YabA	0.699125	0.337227	0.7757	0.0027805	0.6516	0.00140436
10148	CUST_1078_PI408124699	EfmE1162_0270	initiation-control protein YabA	0.670596	0.296256	0.7814	0.0035432	0.6397	0.00152383
11184	CUST_1077_PI408124699	EfmE1162_0270	initiation-control protein YabA	0.759987	0.442402	0.8328	0.0200664	0.6423	0.00154043
7529	CUST_1081_PI408124699	EfmE1162_0271	PSP1 C- conserved region family	1.2789	0.541423	0.8728	0.0587656	0.7517	0.00779257
7955	CUST_1081_PI408124699	EfmE1162_0271	PSP1 C- conserved region family	1.48691	0.344493	0.8586	0.0406053	0.7386	0.00551901
9605	CUST_1082_PI408124699	EfmE1162_0271	PSP1 C- conserved region family	1.52666	0.398782	0.8187	0.0123354	0.7206	0.0035602
12175	CUST_1082_PI408124699	EfmE1162_0271	PSP1 C- conserved region family	1.51991	0.399435	0.8972	0.104273	0.7199	0.00347967
6841	CUST_1086_PI408124699	EfmE1162_0272	DNA polymerase III subunit delta'	3.35618	0.0110215	0.925	0.181371	0.7573	0.0101517
9842	CUST_1086_PI408124699	EfmE1162_0272	DNA polymerase III subunit delta'	2.71942	0.0134722	0.9227	0.174168	0.7257	0.00491875
11682	CUST_1085_PI408124699	EfmE1162_0272	DNA polymerase III subunit delta'	1.02339	0.955859	0.9389	0.230711	0.7495	0.0076706
14995	CUST_1085_PI408124699	EfmE1162_0272	DNA polymerase III subunit delta'	1.04714	0.906214	0.8895	0.0879907	0.7837	0.0178718
1033	CUST_1089_PI408124699	EfmE1162_0273	YaaQ	0.380823	0.0117709	0.8854	0.0798696	0.8085	0.0291415
7846	CUST_1090_PI408124699	EfmE1162_0273	YaaQ	0.361743	0.0104802	0.8812	0.0723645	0.8528	0.0726724
8439	CUST_1089_PI408124699	EfmE1162_0273	YaaQ	0.339997	0.0148499	0.9145	0.149086	0.8107	0.0318097
10289	CUST_1090_PI408124699	EfmE1162_0273	YaaQ	0.370232	0.0124081	0.9007	0.112385	0.8702	0.10032
7503	CUST_1093_PI408124699	EfmE1162_0274	thymidylate kinase	0.791935	0.504324	0.8363	0.0214053	0.8776	0.108137
7844	CUST_1093_PI408124699	EfmE1162_0274	thymidylate kinase	0.744393	0.377347	0.8733	0.059511	0.878	0.108951
10630	CUST_1094_PI408124699	EfmE1162_0274	thymidylate kinase	0.558661	0.120751	0.8734	0.0596416	0.8634	0.0834468
14366	CUST_1094_PI408124699	EfmE1162_0274	thymidylate kinase	0.560032	0.10503	0.8883	0.0853419	0.9382	0.269965
201	CUST_1098_PI408124699	EfmE1162_0275	recombination protein RecR	2.73423	0.0631109	0.8095	0.00907813	0.6864	0.00142895
3360	CUST_1098_PI408124699	EfmE1162_0275	recombination protein RecR	2.53302	0.0595333	0.8638	0.0465031	0.7532	0.00724133
7582	CUST_1097_PI408124699	EfmE1162_0275	recombination protein RecR	2.84474	0.0334382	0.8261	0.0156128	0.7888	0.0169394
11199	CUST_1097_PI408124699	EfmE1162_0275	recombination protein RecR	2.73469	0.0429506	0.8402	0.0240592	0.7715	0.0112668
6097	CUST_1101_PI408124699	EfmE1162_0276	conserved hypothetical protein	3.3584	0.0032432	0.7598	0.00146632	0.779	0.0138686
6936	CUST_1102_PI408124699	EfmE1162_0276	conserved hypothetical protein	3.19892	0.00370248	0.795	0.00551701	0.8078	0.0267535
12947	CUST_1102_PI408124699	EfmE1162_0276	conserved hypothetical protein	3.14842	0.00307016	0.8075	0.00852894	0.7624	0.00950305
14589	CUST_1101_PI408124699	EfmE1162_0276	conserved hypothetical protein	3.40303	0.00242801	0.7815	0.00338407	0.7669	0.0105549
3102	CUST_1106_PI408124699	EfmE1162_0277	DNA polymerase III subunit gamma/tau	1.54166	0.23778	0.8248	0.0149963	0.8491	0.063268
3223	CUST_1105_PI408124699	EfmE1162_0277	DNA polymerase III subunit gamma/tau	0.876834	0.826042	0.7942	0.00533788	0.8226	0.0362379
4729	CUST_1106_PI408124699	EfmE1162_0277	DNA polymerase III subunit gamma/tau	1.49918	0.199522	0.8283	0.0167217	0.8558	0.0720833
11667	CUST_1105_PI408124699	EfmE1162_0277	DNA polymerase III subunit gamma/tau	0.793393	0.696162	0.8042	0.00757128	0.8061	0.0252319
10293	CUST_1110_PI408124699	EfmE1162_0278	conserved hypothetical protein	1.58921	0.140172	6.1166	2.98414e-14	8.9551	8.53391e-06
11557	CUST_1110_PI408124699	EfmE1162_0278	conserved hypothetical protein	1.55031	0.176925	6.397	2.55614e-14	8.6819	8.66385e-06
14648	CUST_1109_PI408124699	EfmE1162_0278	conserved hypothetical protein	1.16041	0.559985	6.5961	2.3128e-14	8.8535	8.58138e-06
15456	CUST_1109_PI408124699	EfmE1162_0278	conserved hypothetical protein	1.15067	0.586182	6.6095	2.2979e-14	8.862	8.57668e-06
6745	CUST_1113_PI408124699	EfmE1162_0279	conserved hypothetical protein	1.02058	0.940896	5.8947	3.41754e-14	8.8535	8.58458e-06
6909	CUST_1113_PI408124699	EfmE1162_0279	conserved hypothetical protein	1.02721	0.918829	6.1318	2.95768e-14	8.9991	8.517e-06
7013	CUST_1114_PI408124699	EfmE1162_0279	conserved hypothetical protein	1.58169	0.117172	6.2899	2.70634e-14	9.5192	8.29924e-06
10859	CUST_1114_PI408124699	EfmE1162_0279	conserved hypothetical protein	1.56175	0.134483	6.2134	2.82334e-14	9.2597	8.40352e-06
116	CUST_1117_PI408124699	EfmE1162_0280	conserved hypothetical protein	0.64208	0.0953068	5.477	4.58323e-14	7.5806	9.32821e-06
1477	CUST_1118_PI408124699	EfmE1162_0280	conserved hypothetical protein	0.628267	0.0781389	6.5903	2.31964e-14	7.6385	9.29187e-06
3079	CUST_1118_PI408124699	EfmE1162_0280	conserved hypothetical protein	0.636775	0.0953621	6.1292	2.96236e-14	7.8864	9.12019e-06
8608	CUST_1117_PI408124699	EfmE1162_0280	conserved hypothetical protein	0.68556	0.155319	6.4267	2.51725e-14	7.9757	9.05902e-06
428	CUST_1121_PI408124699	EfmE1162_0281	transcriptional regulator, Crp/Fnr family	0.67006	0.2873	0.5545	1.99345e-07	0.6741	0.0252036
8084	CUST_1122_PI408124699	EfmE1162_0281	transcriptional regulator, Crp/Fnr family	0.454268	0.0318172	0.5074	1.60307e-08	0.5304	0.00026684
10749	CUST_1122_PI408124699	EfmE1162_0281	transcriptional regulator, Crp/Fnr family	0.459122	0.0282511	0.5105	1.98741e-08	0.4911	0.00018352
11343	CUST_1121_PI408124699	EfmE1162_0281	transcriptional regulator, Crp/Fnr family	0.670551	0.244384	0.4675	5.83587e-09	0.4741	0.00252907
3621	CUST_1125_PI408124699	EfmE1162_0282	hypothetical protein	0.714375	0.366583	1.2174	0.147016	0.8352	0.442662
4704	CUST_1126_PI408124699	EfmE1162_0282	hypothetical protein	0.701839	0.378988	1.5233	0.0033204	1.3888	0.351584
6475	CUST_1126_PI408124699	EfmE1162_0282	hypothetical protein	0.675675	0.360602	1.2755	0.0832119	3.1103	0.103572
8983	CUST_1125_PI408124699	EfmE1162_0282	hypothetical protein	0.714742	0.411206	0.886	0.193007	0.8985	0.455812
562	CUST_1130_PI408124699	EfmE1162_0283	major facilitator family transporter	1.05821	0.800051	1.1468	0.173556	1.0299	0.483403
4694	CUST_1130_PI408124699	EfmE1162_0283	major facilitator family transporter	1.05306	0.820167	1.0116	0.463537	1.1372	0.408591
7138	CUST_1129_PI408124699	EfmE1162_0283	major facilitator family transporter	0.741904	0.369778	1.6368	0.000890917	1.1493	0.440107
13629	CUST_1129_PI408124699	EfmE1162_0283	major facilitator family transporter	0.731461	0.260691	0.9814	0.445396	1.2084	0.395424
2673	CUST_1133_PI408124699	EfmE1162_0284	conserved hypothetical protein	0.970276	0.921896	0.8056	0.0106015	1.1073	0.298006
9116	CUST_1133_PI408124699	EfmE1162_0284	conserved hypothetical protein	0.94921	0.875714	0.6877	0.000120126	1.0251	0.445703
11679	CUST_1134_PI408124699	EfmE1162_0284	conserved hypothetical protein	1.4968	0.301	0.8582	0.0549858	1.0192	0.462029
12123	CUST_1134_PI408124699	EfmE1162_0284	conserved hypothetical protein	1.45687	0.344835	0.8276	0.024276	0.9756	0.451986
689	CUST_1137_PI408124699	EfmE1162_0285	transcriptional regulator, DeoR family	1.07047	0.824501	0.8036	0.0366063	0.735	0.273939
7554	CUST_1137_PI408124699	EfmE1162_0285	transcriptional regulator, DeoR family	1.14111	0.661777	0.8428	0.0705178	0.6817	0.21269
8422	CUST_1138_PI408124699	EfmE1162_0285	transcriptional regulator, DeoR family	0.414712	0.0460349	1.5281	4.33496e-05	0.7717	0.269802
9241	CUST_1138_PI408124699	EfmE1162_0285	transcriptional regulator, DeoR family	0.426182	0.0522779	1.3292	0.00227598	0.7645	0.21852
4772	CUST_1142_PI408124699	EfmE1162_0286	tagatose-1,6-bisphosphate aldolase gaty	0.911899	0.74281	1.2613	0.138566	0.9807	0.49422
12106	CUST_1143_PI408124699	EfmE1162_0286	tagatose-1,6-bisphosphate aldolase gaty	0.722162	0.262922	1.0912	0.268894	0.7085	0.313826
14147	CUST_1143_PI408124699	EfmE1162_0286	tagatose-1,6-bisphosphate aldolase gaty	0.716614	0.264394	0.9273	0.279556	0.9405	0.460448
15693	CUST_1142_PI408124699	EfmE1162_0286	tagatose-1,6-bisphosphate aldolase gaty	0.914453	0.734398	1.0592	0.379909	1.2057	0.448043
1861	CUST_1146_PI408124699	EfmE1162_0287	pts system fructose-specific eiibbc component	0.822779	0.624415	1.1784	0.239045	0.991	0.498774
6721	CUST_1146_PI408124699	EfmE1162_0287	pts system fructose-specific eiibbc component	0.889559	0.771064	2.5224	0.0365741	2.2935	0.34187
7597	CUST_1145_PI408124699	EfmE1162_0287	pts system fructose-specific eiibbc component	1.07694	0.857187	1.8675	0.00798411	1.3277	0.443967
9300	CUST_1145_PI408124699	EfmE1162_0287	pts system fructose-specific eiibbc component	1.052	0.89495	1.4768	0.00766127	1.0083	0.498001
6299	CUST_1149_PI408124699	EfmE1162_0288	pts system fructose-specific eiiabc component	0.817038	0.431277	0.9475	0.334808	0.6726	0.292191
7355	CUST_1152_PI408124699	EfmE1162_0288	pts system fructose-specific eiiabc component	0.600209	0.121484	1.4352	0.146146	1.0961	0.487118
8627	CUST_1149_PI408124699	EfmE1162_0288	pts system fructose-specific eiiabc component	0.84886	0.531253	0.8408	0.0970014	0.7934	0.359526
10594	CUST_1152_PI408124699	EfmE1162_0288	pts system fructose-specific eiiabc component	0.683368	0.235684	1.7935	0.0365173	0.9157	0.487282
2249	CUST_1153_PI408124699	EfmE1162_0289	ribosomal protein L31	0.851876	0.622581	0.9973	0.487471	0.707	0.00230664
6297	CUST_1154_PI408124699	EfmE1162_0289	ribosomal protein L31	0.808194	0.488111	1.0185	0.414564	0.7241	0.00352095
9501	CUST_1154_PI408124699	EfmE1162_0289	ribosomal protein L31	0.807637	0.511093	1.0302	0.362732	0.6814	0.00125338
14742	CUST_1153_PI408124699	EfmE1162_0289	ribosomal protein L31	0.791128	0.443617	1.026	0.380747	0.6963	0.00177963
1672	CUST_1157_PI408124699	EfmE1162_0290	transcription termination factor Rho	1.13768	0.734471	0.7377	0.000598605	0.6291	0.000442651
2056	CUST_1158_PI408124699	EfmE1162_0290	transcription termination factor Rho	1.29757	0.460586	0.7868	0.00412198	0.667	0.00106467
3895	CUST_1157_PI408124699	EfmE1162_0290	transcription termination factor Rho	1.13555	0.736897	0.7367	0.000573444	0.6451	0.000593914
6373	CUST_1158_PI408124699	EfmE1162_0290	transcription termination factor Rho	1.44344	0.306268	0.8485	0.0306839	0.6829	0.00148117
413	CUST_1162_PI408124699	EfmE1162_0291	UDP-N-acetylglucosamine 1-carboxyvinyltransferase	2.64303	0.0234979	0.9894	0.44993	0.7699	0.0127575
7605	CUST_1161_PI408124699	EfmE1162_0291	UDP-N-acetylglucosamine 1-carboxyvinyltransferase	1.83866	0.102351	0.8364	0.0214948	0.7689	0.012428
10727	CUST_1162_PI408124699	EfmE1162_0291	UDP-N-acetylglucosamine 1-carboxyvinyltransferase	2.81065	0.0130208	0.916	0.153435	0.7326	0.00519638
12864	CUST_1161_PI408124699	EfmE1162_0291	UDP-N-acetylglucosamine 1-carboxyvinyltransferase	1.66958	0.122004	0.8852	0.0795459	0.7365	0.00570134
11073	CUST_1165_PI408124699	EfmE1162_0292	fructose-1,6-bisphosphate aldolase, class II	0.67456	0.355159	0.728	0.000396254	0.5922	0.000175821
12443	CUST_1166_PI408124699	EfmE1162_0292	fructose-1,6-bisphosphate aldolase, class II	1.9329	0.159407	0.8341	0.020001	0.6134	0.000270404
12807	CUST_1165_PI408124699	EfmE1162_0292	fructose-1,6-bisphosphate aldolase, class II	0.889291	0.76085	0.8072	0.00838284	0.632	0.000400957
13670	CUST_1166_PI408124699	EfmE1162_0292	fructose-1,6-bisphosphate aldolase, class II	2.4963	0.0394755	0.8456	0.0281333	0.5918	0.000174374
6991	CUST_1173_PI408124699	EfmE1162_0293	CTP synthase	1.12637	0.635336	0.4429	7.71858e-10	0.3386	8.59578e-06
11389	CUST_1174_PI408124699	EfmE1162_0293	CTP synthase	0.719368	0.398253	0.464	2.55959e-09	0.3032	1.78535e-05
12300	CUST_1173_PI408124699	EfmE1162_0293	CTP synthase	1.09123	0.734866	0.499	9.48462e-09	0.3096	7.80477e-06
13519	CUST_1174_PI408124699	EfmE1162_0293	CTP synthase	0.601261	0.184869	0.4794	5.05785e-09	0.2969	2.3481e-05
2084	CUST_1169_PI408124699	EfmE1162_0294	hypothetical protein	0.959379	0.893119	0.5408	0.109755	5.1859	0.15763
4468	CUST_1170_PI408124699	EfmE1162_0294	hypothetical protein	1.01317	0.96802	0.3027	0.176473	0.6176	0.450061
5604	CUST_1169_PI408124699	EfmE1162_0294	hypothetical protein	0.860739	0.643811	0.7068	0.28198	0.7217	0.451387
7414	CUST_1170_PI408124699	EfmE1162_0294	hypothetical protein	0.978081	0.94561	0.3549	0.230692	0.5536	0.44823
4634	CUST_1178_PI408124699	EfmE1162_0295	glutamine synthetase, type I	0.743052	0.393571	0.5642	1.89389e-07	0.2179	3.51214e-06
4784	CUST_1177_PI408124699	EfmE1162_0295	glutamine synthetase, type I	0.431229	0.0240813	0.538	5.40663e-08	0.2081	3.26251e-06
8394	CUST_1178_PI408124699	EfmE1162_0295	glutamine synthetase, type I	0.764777	0.450512	0.5533	1.12195e-07	0.2201	3.51187e-06
15099	CUST_1177_PI408124699	EfmE1162_0295	glutamine synthetase, type I	0.45882	0.0272333	0.5589	1.46311e-07	0.2116	3.35961e-06
1118	CUST_1182_PI408124699	EfmE1162_0296	HTH-type transcriptional regulator GlnR	0.569435	0.0693256	0.6448	9.68755e-06	0.2884	1.15165e-05
2139	CUST_1181_PI408124699	EfmE1162_0296	HTH-type transcriptional regulator GlnR	0.563613	0.151378	0.6395	7.17027e-06	0.3302	7.40034e-06
4824	CUST_1181_PI408124699	EfmE1162_0296	HTH-type transcriptional regulator GlnR	0.567899	0.14857	0.6573	1.65251e-05	0.3327	7.43362e-06
5751	CUST_1182_PI408124699	EfmE1162_0296	HTH-type transcriptional regulator GlnR	0.589417	0.107154	0.5935	8.32906e-07	0.2269	1.12008e-05
8911	CUST_1186_PI408124699	EfmE1162_0297	conserved hypothetical protein	0.898268	0.709596	0.8722	0.076286	0.7301	0.135687
10394	CUST_1186_PI408124699	EfmE1162_0297	conserved hypothetical protein	0.847023	0.575918	0.8965	0.133489	0.6227	0.0623175
13624	CUST_1185_PI408124699	EfmE1162_0297	conserved hypothetical protein	0.944858	0.853093	0.8069	0.0146438	0.6069	0.0459223
13979	CUST_1185_PI408124699	EfmE1162_0297	conserved hypothetical protein	0.883929	0.69171	0.8756	0.0826296	0.7283	0.132441
113	CUST_1190_PI408124699	EfmE1162_0298	hypothetical protein	0.481205	0.0976379	0.8629	0.0736615	0.5978	0.0381428
1816	CUST_1190_PI408124699	EfmE1162_0298	hypothetical protein	0.410207	0.0496332	0.9028	0.161117	0.6246	0.16005
4726	CUST_1189_PI408124699	EfmE1162_0298	hypothetical protein	0.34018	0.0107441	0.8906	0.139854	1.0065	0.492686
8656	CUST_1189_PI408124699	EfmE1162_0298	hypothetical protein	0.433493	0.0848834	0.9328	0.238745	0.7214	0.169618
1027	CUST_1194_PI408124699	EfmE1162_0299	regulatory protein TraE1	1.58194	0.159644	1.0699	0.310286	0.7338	0.363098
1555	CUST_1193_PI408124699	EfmE1162_0299	regulatory protein TraE1	1.31825	0.401186	0.9856	0.460605	0.6752	0.299967
7197	CUST_1193_PI408124699	EfmE1162_0299	regulatory protein TraE1	1.70414	0.138271	0.8171	0.095082	0.6724	0.318293
7239	CUST_1194_PI408124699	EfmE1162_0299	regulatory protein TraE1	1.27191	0.449685	1.0907	0.298083	0.8417	0.425976
1097	CUST_1198_PI408124699	EfmE1162_0300	PrgW	1.50753	0.285092	0.4859	5.0492e-09	0.4322	2.06784e-05
6557	CUST_1197_PI408124699	EfmE1162_0300	PrgW	1.42906	0.317418	0.4851	5.69112e-09	0.4266	6.08239e-05
6918	CUST_1197_PI408124699	EfmE1162_0300	PrgW	1.63636	0.192554	0.4433	8.75928e-10	0.3897	3.1201e-05
10792	CUST_1198_PI408124699	EfmE1162_0300	PrgW	1.56445	0.218497	0.5133	1.77873e-08	0.421	1.76409e-05
582	CUST_1202_PI408124699	EfmE1162_0301	conserved hypothetical protein	2.74743	0.008383	0.6783	4.80472e-05	0.4635	0.000100937
3683	CUST_1201_PI408124699	EfmE1162_0301	conserved hypothetical protein	2.58901	0.00669252	0.7184	0.000274302	0.4567	4.76763e-05
9669	CUST_1201_PI408124699	EfmE1162_0301	conserved hypothetical protein	3.02335	0.00452092	0.7275	0.000408595	0.4383	3.6196e-05
15073	CUST_1202_PI408124699	EfmE1162_0301	conserved hypothetical protein	3.13803	0.00302176	0.6896	7.79202e-05	0.3988	2.44144e-05
5366	CUST_1206_PI408124699	EfmE1162_0302	ATPase, ParA family protein	2.4009	0.00348497	0.7459	0.000845224	0.4316	1.92915e-05
5463	CUST_1205_PI408124699	EfmE1162_0302	ATPase, ParA family protein	2.21901	0.0428192	0.7508	0.00102915	0.4605	2.50226e-05
6731	CUST_1206_PI408124699	EfmE1162_0302	ATPase, ParA family protein	2.46923	0.00264163	0.7298	0.000438593	0.4517	3.23291e-05
7330	CUST_1205_PI408124699	EfmE1162_0302	ATPase, ParA family protein	1.81178	0.119608	0.6976	0.000105114	0.4916	4.04616e-05
1967	CUST_1209_PI408124699	EfmE1162_0303	conserved hypothetical protein	1.01164	0.96846	1.0086	0.464961	0.969	0.45654
3633	CUST_1210_PI408124699	EfmE1162_0303	conserved hypothetical protein	0.886903	0.694056	0.9018	0.135021	0.9873	0.481068
13110	CUST_1210_PI408124699	EfmE1162_0303	conserved hypothetical protein	0.976814	0.942284	1.0172	0.430509	0.9985	0.497864
13695	CUST_1209_PI408124699	EfmE1162_0303	conserved hypothetical protein	1.09374	0.794944	1.0223	0.413642	1.056	0.422163
6844	CUST_1213_PI408124699	EfmE1162_0304	UvrA	1.33798	0.200137	1.0341	0.346945	1.0941	0.233603
13133	CUST_1215_PI408124699	EfmE1162_0304	UvrA	1.37195	0.25758	1.0507	0.281439	1.0198	0.440678
13893	CUST_1213_PI408124699	EfmE1162_0304	UvrA	1.33319	0.248154	1.1169	0.0996677	1.0817	0.278209
14005	CUST_1215_PI408124699	EfmE1162_0304	UvrA	1.36703	0.246696	1.1534	0.0508302	1.0277	0.423349
8975	CUST_1218_PI408124699	EfmE1162_0305	site-specific recombinase, resolvase family	1.79791	0.0137241	1.5855	4.19664e-06	1.0764	0.346942
12221	CUST_1218_PI408124699	EfmE1162_0305	site-specific recombinase, resolvase family	1.85248	0.0193913	1.5112	2.69245e-05	0.9597	0.424512
13212	CUST_1217_PI408124699	EfmE1162_0305	site-specific recombinase, resolvase family	0.766669	0.321346	1.4956	0.000192033	1.3431	0.234897
15709	CUST_1217_PI408124699	EfmE1162_0305	site-specific recombinase, resolvase family	0.728158	0.245338	1.4068	0.000863811	0.9202	0.397752
1767	CUST_1222_PI408124699	EfmE1162_0306	conserved hypothetical protein	1.23278	0.544694	1.3466	0.000649583	0.8375	0.100438
3291	CUST_1222_PI408124699	EfmE1162_0306	conserved hypothetical protein	1.23843	0.56321	1.3841	0.000257502	0.8413	0.111457
6363	CUST_1221_PI408124699	EfmE1162_0306	conserved hypothetical protein	1.19677	0.616585	1.3218	0.00111845	0.801	0.057979
9428	CUST_1221_PI408124699	EfmE1162_0306	conserved hypothetical protein	1.28148	0.441379	1.388	0.000239959	0.8432	0.100273
644	CUST_1225_PI408124699	EfmE1162_0307	transposase	1.1918	0.533546	1.3408	0.000688639	0.9653	0.372707
2337	CUST_1226_PI408124699	EfmE1162_0307	transposase	1.14671	0.602862	1.3036	0.00167364	0.9304	0.253427
4068	CUST_1225_PI408124699	EfmE1162_0307	transposase	1.17815	0.555727	1.3564	0.000472907	0.9676	0.381787
11454	CUST_1226_PI408124699	EfmE1162_0307	transposase	1.20826	0.527628	1.3642	0.000394806	0.8896	0.147851
4911	CUST_1229_PI408124699	EfmE1162_0308	transposase	1.47801	0.258614	1.4415	6.40012e-05	0.8919	0.150093
7233	CUST_1230_PI408124699	EfmE1162_0308	transposase	1.47226	0.211235	1.322	0.00107082	0.9301	0.248633
7579	CUST_1229_PI408124699	EfmE1162_0308	transposase	1.40743	0.293508	1.3596	0.000437184	0.8775	0.116829
7893	CUST_1230_PI408124699	EfmE1162_0308	transposase	1.52813	0.183618	1.3198	0.00113041	0.8923	0.143562
909	CUST_1233_PI408124699	EfmE1162_0309	conserved hypothetical protein	0.837693	0.552142	1.1323	0.113353	1.3461	0.236766
2685	CUST_1234_PI408124699	EfmE1162_0309	conserved hypothetical protein	0.81439	0.503987	1.0593	0.259273	0.7659	0.113231
4373	CUST_1233_PI408124699	EfmE1162_0309	conserved hypothetical protein	0.825528	0.514264	0.9549	0.315313	0.7074	0.176351
10965	CUST_1234_PI408124699	EfmE1162_0309	conserved hypothetical protein	0.830652	0.540297	0.9532	0.294889	0.7638	0.124917
3930	CUST_1237_PI408124699	EfmE1162_0310	addiction module toxin, Txe/YoeB family	0.401379	0.0418436	0.9409	0.238488	1.0544	0.317952
5672	CUST_1239_PI408124699	EfmE1162_0310	addiction module toxin, Txe/YoeB family	0.307597	0.0022931	0.8652	0.0491985	0.9844	0.447022
8201	CUST_1237_PI408124699	EfmE1162_0310	addiction module toxin, Txe/YoeB family	0.436996	0.0520221	0.8771	0.0658659	1.0557	0.313622
14370	CUST_1239_PI408124699	EfmE1162_0310	addiction module toxin, Txe/YoeB family	0.301812	0.00193608	0.8657	0.0496628	1.0232	0.421728
1605	CUST_1241_PI408124699	EfmE1162_0311	axe	0.631472	0.240886	1.0021	0.490358	1.0308	0.396135
7747	CUST_1242_PI408124699	EfmE1162_0311	axe	0.65852	0.332731	0.9475	0.263897	1.075	0.264443
9645	CUST_1242_PI408124699	EfmE1162_0311	axe	0.62055	0.234025	1.0282	0.37194	1.0261	0.409947
9825	CUST_1241_PI408124699	EfmE1162_0311	axe	0.64489	0.264387	0.9889	0.447746	1.0295	0.402256
2080	CUST_1245_PI408124699	EfmE1162_0312	hypothetical protein	2.07818	0.0508088	1.0115	0.466457	1.3364	0.258241
6592	CUST_1246_PI408124699	EfmE1162_0312	hypothetical protein	2.18608	0.0385306	0.8798	0.216008	0.8373	0.425278
7639	CUST_1246_PI408124699	EfmE1162_0312	hypothetical protein	2.25954	0.0267476	0.8564	0.176032	0.9236	0.468776
11024	CUST_1245_PI408124699	EfmE1162_0312	hypothetical protein	2.21413	0.0327731	1.0034	0.488567	1.0563	0.474334
1899	CUST_1249_PI408124699	EfmE1162_0313	conserved hypothetical protein	1.98659	0.183019	1.1889	0.136271	1.0812	0.467341
3417	CUST_1250_PI408124699	EfmE1162_0313	conserved hypothetical protein	1.95005	0.162148	0.8148	0.0664932	1.8657	0.155704
9378	CUST_1250_PI408124699	EfmE1162_0313	conserved hypothetical protein	1.9641	0.154326	1.0126	0.461646	0.7517	0.296871
10210	CUST_1249_PI408124699	EfmE1162_0313	conserved hypothetical protein	1.9983	0.181256	0.8778	0.170957	0.9838	0.490918
253	CUST_1253_PI408124699	EfmE1162_0314	conserved hypothetical protein	1.16614	0.566705	1.0174	0.450316	1.4308	0.246649
3479	CUST_1254_PI408124699	EfmE1162_0314	conserved hypothetical protein	1.14776	0.569262	0.9117	0.383226	1.448	0.424154
5629	CUST_1253_PI408124699	EfmE1162_0314	conserved hypothetical protein	1.16453	0.574844	0.7748	0.0299261	0.7452	0.295204
11751	CUST_1254_PI408124699	EfmE1162_0314	conserved hypothetical protein	1.17146	0.522888	0.8243	0.312769	0.8266	0.462304
10659	CUST_1257_PI408124699	EfmE1162_0315	hypothetical protein	1.3824	0.45786	0.7108	0.0644757	0.9391	0.484308
13526	CUST_1257_PI408124699	EfmE1162_0315	hypothetical protein	1.37024	0.464696	0.6919	0.0727829	0.9369	0.481328
13842	CUST_1258_PI408124699	EfmE1162_0315	hypothetical protein	1.41813	0.434001	0.7148	0.0884771	0.7547	0.423947
14337	CUST_1258_PI408124699	EfmE1162_0315	hypothetical protein	1.38601	0.458857	0.7407	0.113173	0.7643	0.426148
460	CUST_1262_PI408124699	EfmE1162_0316	uvrA repressor, putative	0.988884	0.969495	0.8089	0.301678	3.824	0.14013
5261	CUST_1261_PI408124699	EfmE1162_0316	uvrA repressor, putative	1.05807	0.851392	0.6406	0.0124002	1.0203	0.495075
6427	CUST_1262_PI408124699	EfmE1162_0316	uvrA repressor, putative	0.983904	0.957055	0.8866	0.35292	1.1565	0.469227
10907	CUST_1261_PI408124699	EfmE1162_0316	uvrA repressor, putative	1.05549	0.849606	0.7532	0.112818	0.8031	0.428034
2780	CUST_1266_PI408124699	EfmE1162_0317	conserved hypothetical protein	0.86772	0.73432	0.8025	0.0174717	0.7875	0.237009
10353	CUST_1265_PI408124699	EfmE1162_0317	conserved hypothetical protein	0.891682	0.765287	0.8465	0.0462856	0.7278	0.158841
10938	CUST_1265_PI408124699	EfmE1162_0317	conserved hypothetical protein	1.12926	0.792197	0.8399	0.0426749	0.7722	0.209256
14173	CUST_1266_PI408124699	EfmE1162_0317	conserved hypothetical protein	1.16281	0.75792	0.8817	0.113131	0.7653	0.210071
63	CUST_1269_PI408124699	EfmE1162_0318	hypothetical protein	1.34165	0.240316	0.987	0.438733	0.9238	0.224632
447	CUST_1269_PI408124699	EfmE1162_0318	hypothetical protein	1.25506	0.36429	0.9406	0.236506	0.895	0.145779
2528	CUST_1270_PI408124699	EfmE1162_0318	hypothetical protein	1.30613	0.281651	1.0947	0.144277	0.9901	0.462155
11773	CUST_1270_PI408124699	EfmE1162_0318	hypothetical protein	1.30486	0.244773	1.0222	0.397782	0.9218	0.218008
662	CUST_1273_PI408124699	EfmE1162_0319	single-stranded DNA-binding protein	2.08885	0.00795918	0.8	0.00745134	1.0794	0.290507
3424	CUST_1274_PI408124699	EfmE1162_0319	single-stranded DNA-binding protein	2.21312	0.0103681	0.6974	0.000645136	1.4582	0.122787
11134	CUST_1273_PI408124699	EfmE1162_0319	single-stranded DNA-binding protein	2.15337	0.00672967	0.7373	0.000697337	1.0231	0.432461
11356	CUST_1274_PI408124699	EfmE1162_0319	single-stranded DNA-binding protein	2.17842	0.009439	0.7347	0.00269561	1.1022	0.37701
3158	CUST_1277_PI408124699	EfmE1162_0320	conserved hypothetical protein	2.3138	0.00993412	0.8893	0.0965194	1.0744	0.356401
4538	CUST_1278_PI408124699	EfmE1162_0320	conserved hypothetical protein	2.21931	0.0216917	0.8971	0.106907	0.9448	0.345175
6131	CUST_1277_PI408124699	EfmE1162_0320	conserved hypothetical protein	2.23947	0.016657	0.9221	0.183832	1.2953	0.106926
13055	CUST_1278_PI408124699	EfmE1162_0320	conserved hypothetical protein	2.27878	0.0196248	0.9182	0.163292	0.9557	0.380549
1565	CUST_1282_PI408124699	EfmE1162_0321	abortive infection protein AbiGI, putative	2.43319	0.103431	1.2771	0.00684397	0.9477	0.433952
4792	CUST_1281_PI408124699	EfmE1162_0321	abortive infection protein AbiGI, putative	1.86927	0.187282	1.0544	0.269952	1.1393	0.199148
13228	CUST_1281_PI408124699	EfmE1162_0321	abortive infection protein AbiGI, putative	1.76991	0.222822	1.0683	0.223998	1.077	0.330515
14177	CUST_1282_PI408124699	EfmE1162_0321	abortive infection protein AbiGI, putative	2.32301	0.105046	1.0974	0.159506	1.0568	0.414862
2384	CUST_1285_PI408124699	EfmE1162_0322	hypothetical protein	1.56388	0.338572	1.1164	0.19965	1.7379	0.171069
4256	CUST_1286_PI408124699	EfmE1162_0322	hypothetical protein	1.48617	0.372595	1.12	0.208226	1.9191	0.106127
9080	CUST_1286_PI408124699	EfmE1162_0322	hypothetical protein	1.58135	0.342356	1.0363	0.398043	1.5619	0.230873
14498	CUST_1285_PI408124699	EfmE1162_0322	hypothetical protein	1.52955	0.342643	0.8476	0.0849852	1.3892	0.265356
1525	CUST_1290_PI408124699	EfmE1162_0323	DNA topoisomerase III	0.853301	0.612155	0.8253	0.0487961	1.519	0.15162
2060	CUST_1290_PI408124699	EfmE1162_0323	DNA topoisomerase III	0.758206	0.360048	1.0238	0.415817	1.5226	0.164624
2295	CUST_1289_PI408124699	EfmE1162_0323	DNA topoisomerase III	3.38003	0.00349785	0.9638	0.368999	1.6664	0.097827
12291	CUST_1289_PI408124699	EfmE1162_0323	DNA topoisomerase III	3.36504	0.00310105	0.8793	0.117333	1.7076	0.0765199
4301	CUST_1293_PI408124699	EfmE1162_0324	conserved hypothetical protein	0.934831	0.859689	1.1155	0.40317	2.7751	0.285218
7403	CUST_1294_PI408124699	EfmE1162_0324	conserved hypothetical protein	1.45457	0.158027	1.0353	0.350558	2.0578	0.0037518
11569	CUST_1293_PI408124699	EfmE1162_0324	conserved hypothetical protein	0.983044	0.96436	0.8197	0.314509	1.951	0.347565
14806	CUST_1294_PI408124699	EfmE1162_0324	conserved hypothetical protein	1.44332	0.146129	1.2186	0.0162026	1.9941	0.00319228
3934	CUST_1298_PI408124699	EfmE1162_0325	conserved hypothetical protein	2.08375	0.0244777	0.8839	0.135436	1.4162	0.208854
7167	CUST_1297_PI408124699	EfmE1162_0325	conserved hypothetical protein	1.20173	0.496087	1.0895	0.3177	1.6088	0.338669
11001	CUST_1297_PI408124699	EfmE1162_0325	conserved hypothetical protein	1.19919	0.502069	0.9763	0.453872	2.4911	0.256681
13091	CUST_1298_PI408124699	EfmE1162_0325	conserved hypothetical protein	2.24323	0.01598	0.8543	0.0797842	1.3069	0.232943
482	CUST_1302_PI408124699	EfmE1162_0326	acetyltransferase, gnat family	0.557409	0.0508724	0.7335	0.00121159	0.5051	0.0162321
3309	CUST_1304_PI408124699	EfmE1162_0326	acetyltransferase, gnat family	0.555049	0.060096	0.709	0.000330425	0.5666	0.0165514
5012	CUST_1304_PI408124699	EfmE1162_0326	acetyltransferase, gnat family	0.559469	0.0659832	0.7528	0.00188008	0.5981	0.042341
14432	CUST_1302_PI408124699	EfmE1162_0326	acetyltransferase, gnat family	0.514746	0.0242974	0.7441	0.00223644	0.5197	0.037281
450	CUST_1305_PI408124699	EfmE1162_0327	transposase	1.29557	0.459193	0.3813	0.0527388	0.7141	0.439295
5998	CUST_1306_PI408124699	EfmE1162_0327	transposase	1.4177	0.336569	0.5662	0.00786245	0.5663	0.35844
6999	CUST_1305_PI408124699	EfmE1162_0327	transposase	1.31702	0.457281	0.5953	0.0644661	0.859	0.476989
12796	CUST_1306_PI408124699	EfmE1162_0327	transposase	1.42925	0.343018	0.8627	0.251123	0.7766	0.430901
4763	CUST_1309_PI408124699	EfmE1162_0328	conserved hypothetical protein	0.546203	0.0753174	1.1963	0.0398969	1.1032	0.396377
7794	CUST_1309_PI408124699	EfmE1162_0328	conserved hypothetical protein	0.54549	0.0794309	1.2585	0.0174905	1.4444	0.167459
7934	CUST_1310_PI408124699	EfmE1162_0328	conserved hypothetical protein	0.615917	0.0741811	1.1301	0.122635	1.2074	0.298819
15445	CUST_1310_PI408124699	EfmE1162_0328	conserved hypothetical protein	0.611429	0.0688504	0.9758	0.403365	1.0962	0.379666
424	CUST_1314_PI408124699	EfmE1162_0329	transposase	1.15793	0.728922	1.2402	0.181831	4.1141	0.133627
1397	CUST_1313_PI408124699	EfmE1162_0329	transposase	0.976505	0.959598	0.8019	0.172719	2.8325	0.152116
12547	CUST_1314_PI408124699	EfmE1162_0329	transposase	1.08561	0.861028	1.4942	0.133258	2.7181	0.36391
15464	CUST_1313_PI408124699	EfmE1162_0329	transposase	0.828901	0.638242	0.8622	0.230128	1.0126	0.49576
6614	CUST_1318_PI408124699	EfmE1162_0330	conjugative transposon protein	1.01741	0.941943	0.8217	0.284444	1.2386	0.472124
11082	CUST_1317_PI408124699	EfmE1162_0330	conjugative transposon protein	1.14093	0.620238	0.8043	0.302076	1.4356	0.454884
13619	CUST_1317_PI408124699	EfmE1162_0330	conjugative transposon protein	1.15226	0.596452	0.5993	0.205348	1.4324	0.434055
15132	CUST_1318_PI408124699	EfmE1162_0330	conjugative transposon protein	1.00687	0.976234	0.738	0.191689	1.1664	0.47544
7945	CUST_1321_PI408124699	EfmE1162_0331	lipoprotein, NLP/P60 family	1.19725	0.465951	1.1127	0.233086	2.3962	0.0596643
8891	CUST_1322_PI408124699	EfmE1162_0331	lipoprotein, NLP/P60 family	1.14905	0.49564	1.5927	0.0794888	2.7641	0.328714
9478	CUST_1322_PI408124699	EfmE1162_0331	lipoprotein, NLP/P60 family	1.13988	0.528433	2.0446	0.0768135	2.1219	0.386271
13162	CUST_1321_PI408124699	EfmE1162_0331	lipoprotein, NLP/P60 family	1.1797	0.513828	1.2264	0.0841579	1.8545	0.168545
254	CUST_1327_PI408124699	EfmE1162_0332	conjugative transposon membrane protein	0.640559	0.245375	1.4015	0.00242618	5.9162	0.0289226
6639	CUST_1328_PI408124699	EfmE1162_0332	conjugative transposon membrane protein	0.324911	0.0145437	1.1246	0.156772	2.4741	0.0386884
8875	CUST_1328_PI408124699	EfmE1162_0332	conjugative transposon membrane protein	0.358237	0.0289587	1.389	0.00651091	2.0685	0.0822501
13470	CUST_1327_PI408124699	EfmE1162_0332	conjugative transposon membrane protein	0.765592	0.503901	2.1154	8.1303e-05	3.0334	0.120457
2347	CUST_1330_PI408124699	EfmE1162_0333	conserved hypothetical protein	0.651251	0.161897	0.868	0.0657555	0.9484	0.414834
5332	CUST_1329_PI408124699	EfmE1162_0333	conserved hypothetical protein	0.723004	0.215132	0.8242	0.0163584	0.7245	0.0355659
9752	CUST_1329_PI408124699	EfmE1162_0333	conserved hypothetical protein	0.711241	0.209163	0.8078	0.00983731	0.6999	0.0120714
11872	CUST_1330_PI408124699	EfmE1162_0333	conserved hypothetical protein	0.692183	0.241775	0.8391	0.0353601	0.7223	0.151316
4702	CUST_1334_PI408124699	EfmE1162_0334	lipoprotein	0.72354	0.439567	0.9535	0.291314	0.6907	0.0181232
5674	CUST_1334_PI408124699	EfmE1162_0334	lipoprotein	0.738059	0.460351	1.0066	0.469545	0.6873	0.0337763
7989	CUST_1333_PI408124699	EfmE1162_0334	lipoprotein	0.560359	0.06625	0.9689	0.363161	0.7468	0.143647
8223	CUST_1333_PI408124699	EfmE1162_0334	lipoprotein	0.555462	0.0729544	0.8565	0.0494637	0.7641	0.16189
5828	CUST_1337_PI408124699	EfmE1162_0335	conserved hypothetical protein	1.23734	0.309936	2.0511	0.0126397	1.1264	0.491877
6519	CUST_1337_PI408124699	EfmE1162_0335	conserved hypothetical protein	1.22466	0.344692	1.3199	0.358839	1.9007	0.453923
6753	CUST_1338_PI408124699	EfmE1162_0335	conserved hypothetical protein	1.23881	0.345525	2.4535	0.270511	1.2752	0.485542
9328	CUST_1338_PI408124699	EfmE1162_0335	conserved hypothetical protein	1.2519	0.366405	1.2278	0.417917	2.0254	0.439967
1095	CUST_1341_PI408124699	EfmE1162_0336	conserved hypothetical protein	0.939916	0.804191	0.9847	0.473517	1.9625	0.202246
3694	CUST_1342_PI408124699	EfmE1162_0336	conserved hypothetical protein	0.974784	0.910973	1.2133	0.460862	1.1164	0.492574
7979	CUST_1341_PI408124699	EfmE1162_0336	conserved hypothetical protein	0.958852	0.863101	1.2981	0.414148	1.2965	0.484264
11869	CUST_1342_PI408124699	EfmE1162_0336	conserved hypothetical protein	0.966265	0.884693	0.9487	0.48065	1.0891	0.494795
1964	CUST_1345_PI408124699	EfmE1162_0337	hypothetical protein	0.871256	0.657948	0.9948	0.499079	1.1523	0.490914
12322	CUST_1346_PI408124699	EfmE1162_0337	hypothetical protein	0.885002	0.700462	1.6219	0.408123	1.0537	0.495954
12513	CUST_1346_PI408124699	EfmE1162_0337	hypothetical protein	0.896037	0.714048	0.4015	0.00924223	1.0427	0.497689
14278	CUST_1345_PI408124699	EfmE1162_0337	hypothetical protein	0.919262	0.789691	0.8402	0.458829	8.2087	0.11588
3574	CUST_1350_PI408124699	EfmE1162_0338	hypothetical protein	0.855666	0.653323	0.6393	0.000350657	1.1942	0.337739
4580	CUST_1349_PI408124699	EfmE1162_0338	hypothetical protein	1.15783	0.63447	0.5931	0.175504	4.5916	0.253119
5380	CUST_1350_PI408124699	EfmE1162_0338	hypothetical protein	0.9538	0.883755	0.6819	0.00092118	0.5526	0.181851
15526	CUST_1349_PI408124699	EfmE1162_0338	hypothetical protein	1.18524	0.566566	0.6409	0.305106	1.1633	0.483948
1204	CUST_1354_PI408124699	EfmE1162_0339	conserved hypothetical protein	1.18546	0.706543	2.1114	0.337287	1.1628	0.490093
3021	CUST_1353_PI408124699	EfmE1162_0339	conserved hypothetical protein	1.42542	0.432757	1.3737	0.449671	1.0609	0.495957
7623	CUST_1353_PI408124699	EfmE1162_0339	conserved hypothetical protein	1.4355	0.421839	0.8782	0.402121	1.1497	0.489771
9772	CUST_1354_PI408124699	EfmE1162_0339	conserved hypothetical protein	0.999756	0.999602	2.0533	0.290445	1.0724	0.495674
66	CUST_1358_PI408124699	EfmE1162_0340	hypothetical protein	0.837017	0.5721	4.5987	0.11037	1.1227	0.492594
2237	CUST_1357_PI408124699	EfmE1162_0340	hypothetical protein	0.830004	0.554086	3.9134	0.116513	1.2064	0.486502
5932	CUST_1357_PI408124699	EfmE1162_0340	hypothetical protein	0.847683	0.590383	3.7576	0.164988	1.0686	0.496329
6551	CUST_1358_PI408124699	EfmE1162_0340	hypothetical protein	0.817993	0.503467	3.6084	0.182749	1.176	0.488564
2445	CUST_1362_PI408124699	EfmE1162_0341	conserved hypothetical protein	0.818151	0.504058	1.1545	0.0495526	1.0669	0.309023
3969	CUST_1361_PI408124699	EfmE1162_0341	conserved hypothetical protein	0.817215	0.518768	1.0711	0.210981	1.0822	0.262386
11859	CUST_1361_PI408124699	EfmE1162_0341	conserved hypothetical protein	0.883758	0.705433	1.1717	0.0351349	0.9848	0.451817
13032	CUST_1362_PI408124699	EfmE1162_0341	conserved hypothetical protein	0.806201	0.499396	1.1791	0.0300523	0.9388	0.314583
483	CUST_1370_PI408124699	EfmE1162_0342	acetyltransferase, gnat family	1.27821	0.342138	1.1571	0.0458133	0.5211	0.000120549
1217	CUST_1370_PI408124699	EfmE1162_0342	acetyltransferase, gnat family	1.24097	0.431773	1.1332	0.0730892	0.5212	0.000114895
2336	CUST_1371_PI408124699	EfmE1162_0342	acetyltransferase, gnat family	1.24996	0.390938	1.1197	0.0944106	0.544	0.000352218
13800	CUST_1371_PI408124699	EfmE1162_0342	acetyltransferase, gnat family	1.25634	0.405371	1.1987	0.0192741	0.5161	0.000178101
983	CUST_1366_PI408124699	EfmE1162_0343	conserved hypothetical protein	1.16387	0.571329	1.1414	0.0652447	1.1331	0.215773
1990	CUST_1365_PI408124699	EfmE1162_0343	conserved hypothetical protein	1.13529	0.607748	1.065	0.231379	1.0704	0.301231
4567	CUST_1365_PI408124699	EfmE1162_0343	conserved hypothetical protein	1.14299	0.607366	1.1535	0.0506867	1.1288	0.189386
11588	CUST_1366_PI408124699	EfmE1162_0343	conserved hypothetical protein	1.18152	0.517723	1.1202	0.095478	1.032	0.408151
2355	CUST_1373_PI408124699	EfmE1162_0344	DegV family protein	1.06352	0.801528	1.0395	0.324146	0.5427	9.70783e-05
2978	CUST_1373_PI408124699	EfmE1162_0344	DegV family protein	1.05427	0.81824	0.9463	0.258868	0.564	0.000143169
5221	CUST_1374_PI408124699	EfmE1162_0344	DegV family protein	1.08196	0.726769	0.9686	0.353801	0.545	0.000106086
14492	CUST_1374_PI408124699	EfmE1162_0344	DegV family protein	1.06683	0.801856	0.9615	0.322419	0.5319	8.0402e-05
4214	CUST_1377_PI408124699	EfmE1162_0345	polysaccharide biosynthesis family protein	0.897666	0.659449	1.197	0.0195796	0.9039	0.170948
11276	CUST_1378_PI408124699	EfmE1162_0345	polysaccharide biosynthesis family protein	0.473034	0.0779977	1.1056	0.120681	0.8407	0.0671577
11763	CUST_1378_PI408124699	EfmE1162_0345	polysaccharide biosynthesis family protein	0.476175	0.0763117	1.145	0.0595326	0.9115	0.208932
14982	CUST_1377_PI408124699	EfmE1162_0345	polysaccharide biosynthesis family protein	0.88589	0.630838	1.246	0.00650158	0.8223	0.0428126
1410	CUST_1382_PI408124699	EfmE1162_0346	integral membrane protein	1.32808	0.391884	0.9238	0.178091	0.7587	0.0163087
6017	CUST_1381_PI408124699	EfmE1162_0346	integral membrane protein	1.32056	0.380238	0.9141	0.14837	0.7443	0.0114892
6082	CUST_1382_PI408124699	EfmE1162_0346	integral membrane protein	1.31785	0.395694	0.9045	0.122497	0.7345	0.0103394
12889	CUST_1381_PI408124699	EfmE1162_0346	integral membrane protein	1.40681	0.302585	0.9638	0.332809	0.7486	0.0121709
4760	CUST_1386_PI408124699	EfmE1162_0347	branched-chain amino acid transport protein	0.515618	0.0651228	1.0168	0.423841	0.6477	0.036937
5026	CUST_1385_PI408124699	EfmE1162_0347	branched-chain amino acid transport protein	0.554354	0.026273	0.9679	0.35063	0.6287	0.000555648
5797	CUST_1386_PI408124699	EfmE1162_0347	branched-chain amino acid transport protein	0.479034	0.023026	1.0383	0.333303	0.8445	0.224387
15089	CUST_1385_PI408124699	EfmE1162_0347	branched-chain amino acid transport protein	0.588728	0.0436121	0.868	0.0525597	0.6541	0.000902914
941	CUST_1389_PI408124699	EfmE1162_0348	cation efflux family protein	0.776502	0.379836	1.1909	0.0226916	1.1464	0.129409
4431	CUST_1389_PI408124699	EfmE1162_0348	cation efflux family protein	0.79346	0.402497	1.194	0.0212351	1.1527	0.124786
5766	CUST_1390_PI408124699	EfmE1162_0348	cation efflux family protein	0.56769	0.11934	1.3534	0.000547541	1.1809	0.116795
7765	CUST_1390_PI408124699	EfmE1162_0348	cation efflux family protein	0.557306	0.107197	1.4584	5.09293e-05	1.223	0.087658
2490	CUST_1394_PI408124699	EfmE1162_0349	lipoprotein, putative	1.06931	0.766599	1.1947	0.0218732	1.2658	0.0605611
4237	CUST_1394_PI408124699	EfmE1162_0349	lipoprotein, putative	1.07761	0.757579	1.3014	0.00198535	1.2258	0.100874
5472	CUST_1393_PI408124699	EfmE1162_0349	lipoprotein, putative	1.07668	0.755537	1.282	0.00302726	1.3202	0.0378757
8749	CUST_1393_PI408124699	EfmE1162_0349	lipoprotein, putative	1.0737	0.747953	1.3108	0.00155474	1.2162	0.0883416
4712	CUST_1398_PI408124699	EfmE1162_0350	integral membrane protein	1.15703	0.66288	1.3322	0.000933488	1.2907	0.0459966
9564	CUST_1397_PI408124699	EfmE1162_0350	integral membrane protein	0.91919	0.782337	1.3435	0.000673008	1.4178	0.00879484
13038	CUST_1397_PI408124699	EfmE1162_0350	integral membrane protein	0.83394	0.571085	1.3996	0.000187161	1.0829	0.26472
13991	CUST_1398_PI408124699	EfmE1162_0350	integral membrane protein	1.13446	0.706467	1.3537	0.000577685	1.3074	0.0534664
518	CUST_1401_PI408124699	EfmE1162_0351	hypothetical protein	1.55234	0.102843	1.1524	0.0501088	1.6503	0.00105109
4674	CUST_1402_PI408124699	EfmE1162_0351	hypothetical protein	1.09698	0.724023	1.2413	0.0073384	1.2748	0.0308404
7770	CUST_1402_PI408124699	EfmE1162_0351	hypothetical protein	1.10141	0.692304	1.2691	0.00385515	1.3533	0.0126362
10323	CUST_1401_PI408124699	EfmE1162_0351	hypothetical protein	1.547	0.113216	1.1897	0.0231684	1.5876	0.00161024
1110	CUST_1406_PI408124699	EfmE1162_0352	hypothetical protein	1.14237	0.652474	1.2601	0.00467835	1.8174	0.000390072
3836	CUST_1406_PI408124699	EfmE1162_0352	hypothetical protein	1.14927	0.62987	1.3677	0.000361642	1.8167	0.000408945
13756	CUST_1405_PI408124699	EfmE1162_0352	hypothetical protein	1.25879	0.495516	1.2739	0.00338503	1.7523	0.000530199
15236	CUST_1405_PI408124699	EfmE1162_0352	hypothetical protein	1.20616	0.568425	1.2458	0.00653102	1.928	0.000251947
1253	CUST_1410_PI408124699	EfmE1162_0353	hypothetical protein	1.10876	0.763684	1.0451	0.302157	0.701	0.00421458
4868	CUST_1410_PI408124699	EfmE1162_0353	hypothetical protein	1.14362	0.675292	1.0218	0.399708	0.6433	0.0013721
6687	CUST_1409_PI408124699	EfmE1162_0353	hypothetical protein	0.583062	0.121582	1.0077	0.463996	0.6355	0.000858356
8143	CUST_1409_PI408124699	EfmE1162_0353	hypothetical protein	0.512657	0.0537778	1.0015	0.493114	0.6396	0.000992043
381	CUST_1414_PI408124699	EfmE1162_0354	ATP-dependent Zn protease	0.487496	0.0893248	0.7908	0.00474624	0.7376	0.00513266
6747	CUST_1413_PI408124699	EfmE1162_0354	ATP-dependent Zn protease	0.479218	0.0489407	0.7572	0.00132508	0.7563	0.00851847
10951	CUST_1414_PI408124699	EfmE1162_0354	ATP-dependent Zn protease	0.493663	0.0816579	0.7951	0.00553303	0.7611	0.0090707
15194	CUST_1413_PI408124699	EfmE1162_0354	ATP-dependent Zn protease	0.474149	0.0442971	0.8059	0.00807496	0.7109	0.00297888
5351	CUST_1418_PI408124699	EfmE1162_0355	pyrimidine nucleoside transport protein	0.769702	0.408565	0.2756	1.82098e-12	0.2539	4.74733e-06
8317	CUST_1418_PI408124699	EfmE1162_0355	pyrimidine nucleoside transport protein	0.74453	0.362805	0.2916	2.9589e-12	0.2616	4.74446e-06
11780	CUST_1417_PI408124699	EfmE1162_0355	pyrimidine nucleoside transport protein	2.12113	0.0371981	0.2834	2.29166e-12	0.2396	3.96938e-06
12298	CUST_1417_PI408124699	EfmE1162_0355	pyrimidine nucleoside transport protein	2.23726	0.0281274	0.2847	2.38361e-12	0.2346	3.97092e-06
1778	CUST_1422_PI408124699	EfmE1162_0356	guanylate kinase	0.547676	0.0639667	0.3817	1.83748e-10	0.1847	6.67694e-05
3906	CUST_1422_PI408124699	EfmE1162_0356	guanylate kinase	0.524255	0.0597106	0.3873	1.80638e-10	0.2926	0.000181479
9907	CUST_1421_PI408124699	EfmE1162_0356	guanylate kinase	0.487861	0.0191133	0.3563	1.14922e-10	0.2255	0.000642127
11956	CUST_1421_PI408124699	EfmE1162_0356	guanylate kinase	0.471541	0.0329825	0.402	8.11881e-10	0.2455	0.00110304
928	CUST_1425_PI408124699	EfmE1162_0357	acetyltransferase, gnat family	1.35929	0.187766	0.9698	0.359694	0.8716	0.12831
11890	CUST_1425_PI408124699	EfmE1162_0357	acetyltransferase, gnat family	1.31387	0.267561	1.0879	0.163183	0.7483	0.0157622
13434	CUST_1426_PI408124699	EfmE1162_0357	acetyltransferase, gnat family	1.53523	0.174359	1.0184	0.415561	0.9436	0.320362
15450	CUST_1426_PI408124699	EfmE1162_0357	acetyltransferase, gnat family	1.64971	0.117766	1.0181	0.416642	0.9169	0.232566
4051	CUST_1429_PI408124699	EfmE1162_0358	conserved hypothetical protein	0.724232	0.290903	1.068	0.221843	1.0182	0.446205
10312	CUST_1429_PI408124699	EfmE1162_0358	conserved hypothetical protein	0.731995	0.311146	1.071	0.213584	0.9396	0.3338
11867	CUST_1430_PI408124699	EfmE1162_0358	conserved hypothetical protein	0.662731	0.209098	1.037	0.335826	1.0367	0.390834
14913	CUST_1430_PI408124699	EfmE1162_0358	conserved hypothetical protein	0.587893	0.0886086	0.9731	0.375847	1.0379	0.387354
6974	CUST_1434_PI408124699	EfmE1162_0359	conserved hypothetical protein	1.12406	0.698531	1.2203	0.0150955	1.151	0.267637
9198	CUST_1433_PI408124699	EfmE1162_0359	conserved hypothetical protein	0.508185	0.0635414	1.2043	0.020396	1.0823	0.339473
12367	CUST_1434_PI408124699	EfmE1162_0359	conserved hypothetical protein	1.07063	0.821595	1.2301	0.0118849	1.0518	0.405105
15646	CUST_1433_PI408124699	EfmE1162_0359	conserved hypothetical protein	0.626089	0.155309	1.1913	0.0265845	0.9568	0.409265
1545	CUST_1438_PI408124699	EfmE1162_0360	L-cystine transport system permease protein TcyB	0.726368	0.191323	1.7504	1.57535e-07	0.9974	0.493085
4351	CUST_1437_PI408124699	EfmE1162_0360	L-cystine transport system permease protein TcyB	0.640511	0.19911	1.4649	3.98191e-05	0.9713	0.403981
4908	CUST_1437_PI408124699	EfmE1162_0360	L-cystine transport system permease protein TcyB	0.799212	0.531602	1.6021	2.11329e-06	1.0513	0.339298
15054	CUST_1438_PI408124699	EfmE1162_0360	L-cystine transport system permease protein TcyB	0.713242	0.150565	1.7352	1.97445e-07	1.0287	0.42852
2612	CUST_1441_PI408124699	EfmE1162_0361	ABC-type amino acid transport system, periplasmic component	0.470968	0.0479495	1.6573	7.32264e-07	0.9341	0.290101
3137	CUST_1442_PI408124699	EfmE1162_0361	ABC-type amino acid transport system, periplasmic component	0.454745	0.0570171	1.4819	2.61503e-05	0.9293	0.271498
8621	CUST_1442_PI408124699	EfmE1162_0361	ABC-type amino acid transport system, periplasmic component	0.478998	0.0431384	1.54	7.43629e-06	0.9835	0.445977
12489	CUST_1441_PI408124699	EfmE1162_0361	ABC-type amino acid transport system, periplasmic component	0.50945	0.0722068	1.5867	2.86563e-06	0.8776	0.148604
262	CUST_1445_PI408124699	EfmE1162_0362	glutamyl-tRNA	1.42252	0.2647	1.4496	5.36107e-05	0.9438	0.306057
11298	CUST_1446_PI408124699	EfmE1162_0362	glutamyl-tRNA	0.643458	0.300243	1.4954	1.99684e-05	0.9895	0.464783
12587	CUST_1445_PI408124699	EfmE1162_0362	glutamyl-tRNA	1.56203	0.146261	1.4896	2.20628e-05	0.9857	0.450332
12823	CUST_1446_PI408124699	EfmE1162_0362	glutamyl-tRNA	0.604534	0.253344	1.5691	4.0305e-06	0.9652	0.382038
4700	CUST_1450_PI408124699	EfmE1162_0363	dihydroorotate dehydrogenase a	0.766834	0.546434	0.7691	0.00210763	0.8934	0.141495
10182	CUST_1449_PI408124699	EfmE1162_0363	dihydroorotate dehydrogenase a	0.526777	0.0857022	0.7768	0.00282349	0.9446	0.291554
13031	CUST_1449_PI408124699	EfmE1162_0363	dihydroorotate dehydrogenase a	0.544391	0.104186	0.7936	0.0052239	0.8661	0.0871174
14272	CUST_1450_PI408124699	EfmE1162_0363	dihydroorotate dehydrogenase a	0.86221	0.737084	0.7395	0.000642987	0.8449	0.0580086
6110	CUST_1454_PI408124699	EfmE1162_0364	lipoprotein	0.757451	0.313154	1.1993	0.0186201	1.7604	0.000493711
7103	CUST_1453_PI408124699	EfmE1162_0364	lipoprotein	0.820482	0.633077	1.1906	0.0224779	1.8065	0.00039573
9308	CUST_1454_PI408124699	EfmE1162_0364	lipoprotein	0.774516	0.365008	1.1636	0.0397657	1.816	0.000379565
11959	CUST_1453_PI408124699	EfmE1162_0364	lipoprotein	0.798075	0.588851	1.1921	0.0217789	1.6947	0.000703423
2145	CUST_1458_PI408124699	EfmE1162_0365	cyclopropane-fatty-acyl-phospholipid synthase	0.746414	0.280824	1.2708	0.00362489	2.0984	0.000140014
7869	CUST_1457_PI408124699	EfmE1162_0365	cyclopropane-fatty-acyl-phospholipid synthase	1.0447	0.866197	1.373	0.000315758	2.083	0.000144008
8885	CUST_1457_PI408124699	EfmE1162_0365	cyclopropane-fatty-acyl-phospholipid synthase	1.09053	0.736586	1.2457	0.0065036	2.2894	8.66331e-05
9379	CUST_1458_PI408124699	EfmE1162_0365	cyclopropane-fatty-acyl-phospholipid synthase	0.790916	0.414666	1.2236	0.0108227	2.2591	9.34486e-05
5621	CUST_1462_PI408124699	EfmE1162_0366	conserved hypothetical protein	0.645027	0.0918655	2.0432	2.64162e-05	1.4388	0.378318
8733	CUST_1462_PI408124699	EfmE1162_0366	conserved hypothetical protein	0.651718	0.0834633	2.5934	3.86087e-07	1.3987	0.406226
12800	CUST_1461_PI408124699	EfmE1162_0366	conserved hypothetical protein	0.841318	0.567815	1.886	0.000508467	2.7303	0.0985584
13650	CUST_1461_PI408124699	EfmE1162_0366	conserved hypothetical protein	0.817003	0.50998	1.54	0.00124127	1.5806	0.368562
1903	CUST_1465_PI408124699	EfmE1162_0367	maltose/maltodextrin ABC transporter, permease protein	1.1414	0.637412	3.2721	7.83442e-06	2.708	0.352345
6570	CUST_1466_PI408124699	EfmE1162_0367	maltose/maltodextrin ABC transporter, permease protein	0.676113	0.250329	3.8726	6.69395e-05	1.3405	0.478614
9696	CUST_1466_PI408124699	EfmE1162_0367	maltose/maltodextrin ABC transporter, permease protein	0.651579	0.181706	3.6962	1.91603e-05	1.0775	0.491571
11534	CUST_1465_PI408124699	EfmE1162_0367	maltose/maltodextrin ABC transporter, permease protein	1.12282	0.682073	2.9259	6.1753e-05	1.6195	0.398716
2404	CUST_1469_PI408124699	EfmE1162_0368	maltose/maltodextrin ABC transporter, permease protein	1.0906	0.758099	4.5042	0.0864379	1.1919	0.487778
11924	CUST_1471_PI408124699	EfmE1162_0368	maltose/maltodextrin ABC transporter, permease protein	0.993219	0.978428	1.202	0.0690799	0.6099	0.345626
13165	CUST_1471_PI408124699	EfmE1162_0368	maltose/maltodextrin ABC transporter, permease protein	0.978524	0.932291	1.3467	0.0219947	0.7177	0.393109
15565	CUST_1469_PI408124699	EfmE1162_0368	maltose/maltodextrin ABC transporter, permease protein	1.08876	0.746309	1.1167	0.188881	1.1758	0.488443
1784	CUST_1474_PI408124699	EfmE1162_0369	maltose/maltodextrin ABC transporter, maltose/maltodextrin-binding protein	0.482651	0.0557129	3.5995	0.000798743	1.8505	0.449249
2730	CUST_1474_PI408124699	EfmE1162_0369	maltose/maltodextrin ABC transporter, maltose/maltodextrin-binding protein	0.483286	0.0573724	8.3912	0.000347869	1.4417	0.472083
11954	CUST_1473_PI408124699	EfmE1162_0369	maltose/maltodextrin ABC transporter, maltose/maltodextrin-binding protein	0.484391	0.0256605	0.8546	0.0451634	0.8098	0.216258
13176	CUST_1473_PI408124699	EfmE1162_0369	maltose/maltodextrin ABC transporter, maltose/maltodextrin-binding protein	0.422719	0.0111032	0.8939	0.117935	0.7543	0.15271
666	CUST_1478_PI408124699	EfmE1162_0370	neopullulanase	0.941458	0.854621	1.1883	0.0549146	1.8492	0.130488
1615	CUST_1479_PI408124699	EfmE1162_0370	neopullulanase	2.34278	0.0507574	4.4597	0.000377657	2.0441	0.437283
4986	CUST_1478_PI408124699	EfmE1162_0370	neopullulanase	0.950475	0.881394	1.0674	0.260429	1	0.499995
6454	CUST_1479_PI408124699	EfmE1162_0370	neopullulanase	2.19523	0.0556836	4.9947	0.000332946	1.9881	0.444838
3194	CUST_1481_PI408124699	EfmE1162_0371	YitT family protein	2.04873	0.0359789	3.6632	6.47156e-13	5.2796	1.95901e-05
3555	CUST_1481_PI408124699	EfmE1162_0371	YitT family protein	2.13329	0.0259713	3.5968	6.9438e-13	5.0246	1.84485e-05
6202	CUST_1482_PI408124699	EfmE1162_0371	YitT family protein	0.855439	0.630442	2.9765	4.36077e-12	4.9844	1.58968e-05
13044	CUST_1482_PI408124699	EfmE1162_0371	YitT family protein	0.889193	0.723895	2.9374	5.33325e-12	4.5884	1.72605e-05
4902	CUST_1486_PI408124699	EfmE1162_0372	transcriptional regulator, MerR family	0.962675	0.885119	3.2776	1.47703e-08	2.7409	0.21635
5475	CUST_1485_PI408124699	EfmE1162_0372	transcriptional regulator, MerR family	0.950605	0.850326	3.753	4.04282e-07	3.507	0.208893
12258	CUST_1486_PI408124699	EfmE1162_0372	transcriptional regulator, MerR family	0.96929	0.906924	4.094	2.36054e-08	4.279	0.130951
12978	CUST_1485_PI408124699	EfmE1162_0372	transcriptional regulator, MerR family	0.972046	0.914509	3.9353	2.43439e-08	2.4976	0.274561
7606	CUST_1490_PI408124699	EfmE1162_0373	conserved hypothetical protein	0.631921	0.255274	1.1924	0.0248726	1.9937	0.000920468
9111	CUST_1489_PI408124699	EfmE1162_0373	conserved hypothetical protein	0.587991	0.173429	1.3	0.00231826	1.7833	0.00330267
11057	CUST_1490_PI408124699	EfmE1162_0373	conserved hypothetical protein	0.661391	0.320929	1.3817	0.000357545	1.6625	0.00382724
11092	CUST_1489_PI408124699	EfmE1162_0373	conserved hypothetical protein	0.656822	0.331596	1.2247	0.0126122	1.742	0.00429982
363	CUST_1493_PI408124699	EfmE1162_0374	transcriptional regulator, MarR family	0.345273	0.00913965	1.4599	4.22972e-05	1.5983	0.00142313
2931	CUST_1493_PI408124699	EfmE1162_0374	transcriptional regulator, MarR family	0.345179	0.00661055	1.5988	2.18619e-06	1.8902	0.000315194
10865	CUST_1494_PI408124699	EfmE1162_0374	transcriptional regulator, MarR family	0.382847	0.00619639	1.529	9.13496e-06	1.7959	0.000441062
14467	CUST_1494_PI408124699	EfmE1162_0374	transcriptional regulator, MarR family	0.361597	0.00673147	1.5245	1.00399e-05	1.8838	0.000300315
505	CUST_1498_PI408124699	EfmE1162_0375	transport protein	0.607659	0.051085	1.1067	0.118893	1.1728	0.110548
706	CUST_1497_PI408124699	EfmE1162_0375	transport protein	0.670377	0.343747	1.1608	0.0440582	1.1958	0.103963
1666	CUST_1497_PI408124699	EfmE1162_0375	transport protein	0.594676	0.214403	1.0947	0.146991	1.2294	0.0770274
15358	CUST_1498_PI408124699	EfmE1162_0375	transport protein	0.610074	0.0720118	1.131	0.0765681	1.1935	0.0814366
939	CUST_1501_PI408124699	EfmE1162_0376	surface protein, putative	0.638221	0.353901	0.8118	0.00989243	1.3888	0.00739361
8943	CUST_1501_PI408124699	EfmE1162_0376	surface protein, putative	0.723152	0.492412	0.7502	0.00101215	1.591	0.00139773
9029	CUST_1502_PI408124699	EfmE1162_0376	surface protein, putative	0.791653	0.486149	0.8197	0.012868	1.5014	0.00286408
14575	CUST_1502_PI408124699	EfmE1162_0376	surface protein, putative	0.99262	0.982677	0.8833	0.0762717	1.3762	0.00883698
9420	CUST_1506_PI408124699	EfmE1162_0377	hypothetical protein	0.682171	0.263898	0.9174	0.165816	0.8673	0.203379
10112	CUST_1506_PI408124699	EfmE1162_0377	hypothetical protein	0.704313	0.31003	0.8976	0.109579	0.8821	0.214994
10805	CUST_1507_PI408124699	EfmE1162_0377	hypothetical protein	0.729767	0.338351	0.965	0.342734	0.898	0.262317
11936	CUST_1507_PI408124699	EfmE1162_0377	hypothetical protein	0.743055	0.378963	0.9571	0.308697	0.8786	0.207932
9242	CUST_1510_PI408124699	EfmE1162_0378	mannonate dehydratase	1.42764	0.283029	1.4244	0.000437378	0.6728	0.206301
9419	CUST_1509_PI408124699	EfmE1162_0378	mannonate dehydratase	0.84165	0.485497	1.3432	0.00396429	0.9218	0.444562
13581	CUST_1510_PI408124699	EfmE1162_0378	mannonate dehydratase	1.47777	0.257797	1.2969	0.00488142	0.6918	0.25909
14452	CUST_1509_PI408124699	EfmE1162_0378	mannonate dehydratase	0.854665	0.543144	1.4843	0.000198081	0.7529	0.294822
3760	CUST_1514_PI408124699	EfmE1162_0379	fructuronate reductase	0.689793	0.288878	1.1717	0.0359382	0.8663	0.204236
7565	CUST_1513_PI408124699	EfmE1162_0379	fructuronate reductase	0.403878	0.0163707	1.6925	1.98849e-06	0.7403	0.31001
8175	CUST_1513_PI408124699	EfmE1162_0379	fructuronate reductase	0.400893	0.0206099	1.5038	0.000123391	0.6795	0.252232
8788	CUST_1514_PI408124699	EfmE1162_0379	fructuronate reductase	0.685496	0.310958	1.1153	0.104176	0.7905	0.087485
9180	CUST_1517_PI408124699	EfmE1162_0380	transcriptional regulator	1.11487	0.7313	0.6491	1.78594e-05	0.6346	0.00861031
11032	CUST_1518_PI408124699	EfmE1162_0380	transcriptional regulator	1.07237	0.836221	0.643	3.33245e-05	0.6405	0.0523549
12128	CUST_1518_PI408124699	EfmE1162_0380	transcriptional regulator	1.17994	0.61905	0.6578	7.47915e-05	0.5931	0.032168
14179	CUST_1517_PI408124699	EfmE1162_0380	transcriptional regulator	1.13168	0.71041	0.6525	2.64131e-05	0.622	0.00931363
996	CUST_1522_PI408124699	EfmE1162_0381	peroxiredoxin	0.990758	0.975493	0.9069	0.127679	0.8207	0.0343975
1863	CUST_1522_PI408124699	EfmE1162_0381	peroxiredoxin	1.01921	0.947093	0.928	0.191172	0.8343	0.0461453
3003	CUST_1521_PI408124699	EfmE1162_0381	peroxiredoxin	0.950278	0.862647	0.9524	0.283123	0.8418	0.0538826
3281	CUST_1521_PI408124699	EfmE1162_0381	peroxiredoxin	0.994935	0.984872	0.8899	0.0884927	0.8303	0.0423845
69	CUST_1526_PI408124699	EfmE1162_0382	alkyl hydroperoxide reductase, F subunit	0.574681	0.122556	0.8007	0.00671815	0.7997	0.0214614
3967	CUST_1526_PI408124699	EfmE1162_0382	alkyl hydroperoxide reductase, F subunit	0.615223	0.165142	0.8091	0.0089628	0.8177	0.0321949
11244	CUST_1525_PI408124699	EfmE1162_0382	alkyl hydroperoxide reductase, F subunit	0.723142	0.356036	0.7701	0.00218882	0.7984	0.0208314
13880	CUST_1525_PI408124699	EfmE1162_0382	alkyl hydroperoxide reductase, F subunit	0.707607	0.301645	0.7838	0.00366391	0.8673	0.0889569
2408	CUST_1529_PI408124699	EfmE1162_0383	conserved hypothetical protein	1.12494	0.602238	1.1622	0.042712	1.0364	0.40134
2598	CUST_1530_PI408124699	EfmE1162_0383	conserved hypothetical protein	1.16488	0.479044	1.2844	0.00295899	0.9113	0.275682
4472	CUST_1530_PI408124699	EfmE1162_0383	conserved hypothetical protein	1.14393	0.535729	1.203	0.0184067	0.955	0.378457
10459	CUST_1529_PI408124699	EfmE1162_0383	conserved hypothetical protein	1.15604	0.525882	1.1921	0.0229948	1.0488	0.374575
1112	CUST_1533_PI408124699	EfmE1162_0384	hypothetical protein	1.30788	0.484067	1.1911	0.023003	1.5096	0.00368113
6081	CUST_1533_PI408124699	EfmE1162_0384	hypothetical protein	1.43269	0.405784	1.1082	0.115777	1.5036	0.00504477
12269	CUST_1534_PI408124699	EfmE1162_0384	hypothetical protein	1.25551	0.553991	1.11	0.114041	1.5004	0.0108379
12668	CUST_1534_PI408124699	EfmE1162_0384	hypothetical protein	1.22901	0.57708	1.1723	0.0349132	1.4875	0.0072009
3739	CUST_1537_PI408124699	EfmE1162_0385	Na(+)/H(+) antiporter	0.521592	0.0924325	1.1856	0.0271657	2.5339	0.000100562
4557	CUST_1538_PI408124699	EfmE1162_0385	Na(+)/H(+) antiporter	0.750625	0.316728	1.0764	0.198349	2.6365	8.24641e-05
9255	CUST_1537_PI408124699	EfmE1162_0385	Na(+)/H(+) antiporter	0.542811	0.101162	1.2792	0.00349834	2.6473	8.53066e-05
9641	CUST_1538_PI408124699	EfmE1162_0385	Na(+)/H(+) antiporter	0.778461	0.392753	1.0588	0.254925	2.6185	8.60565e-05
1098	CUST_1542_PI408124699	EfmE1162_0386	penicillin-binding protein 3	1.00992	0.973626	0.7729	0.00243832	0.439	1.66276e-05
1774	CUST_1541_PI408124699	EfmE1162_0386	penicillin-binding protein 3	0.497138	0.0551547	0.8296	0.0174306	0.452	1.94275e-05
9856	CUST_1541_PI408124699	EfmE1162_0386	penicillin-binding protein 3	0.470671	0.0224747	0.7631	0.00166891	0.4703	2.43849e-05
11098	CUST_1542_PI408124699	EfmE1162_0386	penicillin-binding protein 3	1.02241	0.942728	0.8116	0.00972838	0.4698	2.41378e-05
27	CUST_1546_PI408124699	EfmE1162_0387	small-conductance mechanosensitive channel	0.917275	0.787612	0.6982	0.000134795	0.8155	0.0765159
11659	CUST_1545_PI408124699	EfmE1162_0387	small-conductance mechanosensitive channel	1.47541	0.395218	0.7308	0.000482644	0.8496	0.0939204
12324	CUST_1545_PI408124699	EfmE1162_0387	small-conductance mechanosensitive channel	1.45877	0.407306	0.7512	0.00111105	0.8374	0.0736673
13573	CUST_1546_PI408124699	EfmE1162_0387	small-conductance mechanosensitive channel	0.99697	0.992868	0.8162	0.0131702	0.8648	0.174497
866	CUST_1550_PI408124699	EfmE1162_0388	branched-chain amino acid aminotransferase	0.793268	0.490862	0.6342	5.51821e-06	0.7892	0.0180776
2166	CUST_1549_PI408124699	EfmE1162_0388	branched-chain amino acid aminotransferase	0.398832	0.0487529	0.6613	1.98824e-05	0.7149	0.00333323
10166	CUST_1549_PI408124699	EfmE1162_0388	branched-chain amino acid aminotransferase	0.352464	0.0282263	0.7278	0.00039769	0.6753	0.00140639
15599	CUST_1550_PI408124699	EfmE1162_0388	branched-chain amino acid aminotransferase	0.786265	0.450359	0.6726	3.36848e-05	0.7722	0.0124424
2446	CUST_1554_PI408124699	EfmE1162_0389	enoyl-[acyl-carrier-protein] reductase	1.76403	0.135284	0.5492	9.18522e-08	0.4001	1.12832e-05
8939	CUST_1553_PI408124699	EfmE1162_0389	enoyl-[acyl-carrier-protein] reductase	1.25072	0.479507	0.5308	3.86519e-08	0.3797	9.26817e-06
14435	CUST_1553_PI408124699	EfmE1162_0389	enoyl-[acyl-carrier-protein] reductase	1.50246	0.220518	0.4736	2.84532e-09	0.3993	1.10626e-05
15265	CUST_1554_PI408124699	EfmE1162_0389	enoyl-[acyl-carrier-protein] reductase	1.90648	0.0705417	0.5143	1.78843e-08	0.3767	9.07e-06
4857	CUST_1557_PI408124699	EfmE1162_0390	beta-hydroxyacyl-(acyl-carrier-protein) dehydratase FabZ	0.822977	0.591459	0.8059	0.00803155	0.6483	0.000612088
8886	CUST_1557_PI408124699	EfmE1162_0390	beta-hydroxyacyl-(acyl-carrier-protein) dehydratase FabZ	0.878034	0.718931	0.794	0.00530459	0.6509	0.00063934
11293	CUST_1558_PI408124699	EfmE1162_0390	beta-hydroxyacyl-(acyl-carrier-protein) dehydratase FabZ	0.865048	0.681703	0.851	0.0328337	0.6377	0.000481481
15267	CUST_1558_PI408124699	EfmE1162_0390	beta-hydroxyacyl-(acyl-carrier-protein) dehydratase FabZ	0.829547	0.61072	0.8424	0.0256174	0.6276	0.000385115
1192	CUST_1561_PI408124699	EfmE1162_0391	peptidyl-prolyl cis-trans isomerase	0.80303	0.406543	0.827	0.016213	0.6867	0.00182799
1452	CUST_1561_PI408124699	EfmE1162_0391	peptidyl-prolyl cis-trans isomerase	0.820393	0.457683	0.8893	0.0876227	0.7104	0.00339823
2023	CUST_1562_PI408124699	EfmE1162_0391	peptidyl-prolyl cis-trans isomerase	0.718815	0.203824	0.8769	0.0656104	0.7485	0.00898519
9642	CUST_1562_PI408124699	EfmE1162_0391	peptidyl-prolyl cis-trans isomerase	0.730075	0.254593	0.8408	0.024715	0.7764	0.0167031
2992	CUST_1565_PI408124699	EfmE1162_0392	outer surface protein	0.881732	0.606826	1.4468	0.000139842	0.9282	0.403761
5271	CUST_1566_PI408124699	EfmE1162_0392	outer surface protein	0.768401	0.391695	1.3711	0.00034481	0.9151	0.243464
11520	CUST_1565_PI408124699	EfmE1162_0392	outer surface protein	0.883858	0.618831	1.4011	0.000416117	0.7861	0.197276
13090	CUST_1566_PI408124699	EfmE1162_0392	outer surface protein	0.783911	0.422137	1.4045	0.000163625	0.8605	0.129677
1446	CUST_1570_PI408124699	EfmE1162_0393	transposase	1.91459	0.0505594	1.0004	0.498231	1.5317	0.0176755
10063	CUST_1570_PI408124699	EfmE1162_0393	transposase	1.88869	0.0435695	1.0805	0.192573	1.4317	0.0288063
11566	CUST_1569_PI408124699	EfmE1162_0393	transposase	1.41838	0.257961	1.0522	0.307258	1.5726	0.0884028
11835	CUST_1569_PI408124699	EfmE1162_0393	transposase	1.45142	0.243715	1.1585	0.0750939	1.2532	0.268462
11456	CUST_1573_PI408124699	EfmE1162_0394	PrgO	0.959841	0.86202	0.7691	0.00220901	0.7291	0.00846503
11459	CUST_1574_PI408124699	EfmE1162_0394	PrgO	0.956533	0.837799	0.7397	0.000684055	0.7436	0.0111018
12949	CUST_1574_PI408124699	EfmE1162_0394	PrgO	0.935949	0.751533	0.7238	0.000355174	0.694	0.00394983
14540	CUST_1573_PI408124699	EfmE1162_0394	PrgO	0.946314	0.786769	0.7495	0.00100931	0.7685	0.0165105
1589	CUST_1578_PI408124699	EfmE1162_0395	PrgP	0.712246	0.351731	0.7863	0.00415407	0.7935	0.0315254
5728	CUST_1577_PI408124699	EfmE1162_0395	PrgP	0.79835	0.547111	0.8265	0.0162155	0.7932	0.0270371
8414	CUST_1577_PI408124699	EfmE1162_0395	PrgP	0.774554	0.464142	0.8045	0.00783135	0.7902	0.0240718
8854	CUST_1578_PI408124699	EfmE1162_0395	PrgP	0.701459	0.338923	0.8744	0.0626584	0.7606	0.0158557
4754	CUST_1581_PI408124699	EfmE1162_0396	RepR	1.96789	0.096345	0.573	1.06535e-06	0.6839	0.0763455
6949	CUST_1582_PI408124699	EfmE1162_0396	RepR	1.98623	0.0906358	0.5598	4.50627e-07	0.6105	0.0195455
8430	CUST_1581_PI408124699	EfmE1162_0396	RepR	1.98636	0.0958084	0.5623	8.41298e-07	0.5412	0.0126445
12113	CUST_1582_PI408124699	EfmE1162_0396	RepR	1.92246	0.126178	0.554	3.15907e-07	0.5234	0.00529402
4236	CUST_1586_PI408124699	EfmE1162_0397	PrgN	1.24048	0.576049	1.1991	0.0200413	2.109	0.000301767
7274	CUST_1586_PI408124699	EfmE1162_0397	PrgN	1.23705	0.578269	1.1779	0.031406	2.1101	0.000237684
10542	CUST_1585_PI408124699	EfmE1162_0397	PrgN	0.942121	0.866954	1.0648	0.231176	1.9163	0.000327917
15140	CUST_1585_PI408124699	EfmE1162_0397	PrgN	0.934718	0.834407	1.0395	0.324768	1.6351	0.00126582
1432	CUST_1589_PI408124699	EfmE1162_0398	transposase	1.26778	0.264389	0.7995	0.00696263	0.946	0.336396
7675	CUST_1590_PI408124699	EfmE1162_0398	transposase	0.872558	0.669726	0.8289	0.0180966	1.0799	0.277125
9436	CUST_1589_PI408124699	EfmE1162_0398	transposase	1.37954	0.143047	0.8144	0.0116132	0.9358	0.303656
10403	CUST_1590_PI408124699	EfmE1162_0398	transposase	0.89049	0.743293	0.835	0.0221045	0.9663	0.401904
5	CUST_1594_PI408124699	EfmE1162_0399	site-specific recombinase, resolvase family	0.808361	0.54026	2.0589	2.1007e-09	1.3473	0.0167735
1478	CUST_1593_PI408124699	EfmE1162_0399	site-specific recombinase, resolvase family	1.02804	0.908677	1.954	7.1013e-09	1.3513	0.0138881
4722	CUST_1593_PI408124699	EfmE1162_0399	site-specific recombinase, resolvase family	1.03404	0.891482	1.9334	9.32531e-09	1.6027	0.00143913
15031	CUST_1594_PI408124699	EfmE1162_0399	site-specific recombinase, resolvase family	0.874251	0.705933	1.9709	5.76613e-09	1.5765	0.0025082
2348	CUST_1597_PI408124699	EfmE1162_0400	MobC	1.71427	0.0662353	1.9303	9.50864e-09	1.4007	0.00758785
3821	CUST_1597_PI408124699	EfmE1162_0400	MobC	1.71412	0.0596836	1.9835	4.82624e-09	1.4072	0.00725325
4098	CUST_1598_PI408124699	EfmE1162_0400	MobC	1.6112	0.0991513	2.0728	1.73142e-09	1.5658	0.00205261
10050	CUST_1598_PI408124699	EfmE1162_0400	MobC	1.66789	0.0629515	1.8904	1.64924e-08	1.5061	0.00297938
10747	CUST_1601_PI408124699	EfmE1162_0404	tetracycline resistance protein TetM	2.36758	0.00635429	0.9855	0.432517	0.4913	0.000335841
13509	CUST_1601_PI408124699	EfmE1162_0404	tetracycline resistance protein TetM	2.24524	0.00946294	1.1164	0.101216	0.5801	0.00218375
14847	CUST_1602_PI408124699	EfmE1162_0404	tetracycline resistance protein TetM	0.923371	0.782241	0.8998	0.110127	0.6708	0.0010789
15598	CUST_1602_PI408124699	EfmE1162_0404	tetracycline resistance protein TetM	0.912428	0.764361	0.8962	0.101871	0.7192	0.00353521
5755	CUST_1605_PI408124699	EfmE1162_0405	transposase	1.381	0.194299	1.0865	0.271966	1.3877	0.365822
7589	CUST_1606_PI408124699	EfmE1162_0405	transposase	1.13574	0.669773	1.2436	0.00689089	1.4921	0.00317326
13773	CUST_1605_PI408124699	EfmE1162_0405	transposase	1.32612	0.245807	0.8726	0.143853	1.3511	0.353116
14384	CUST_1606_PI408124699	EfmE1162_0405	transposase	1.13293	0.655238	1.4191	0.000108961	1.3998	0.00746643
11608	CUST_1609_PI408124699	EfmE1162_0406	conserved hypothetical protein	1.18287	0.537627	0.969	0.360151	2.3704	0.000402378
12479	CUST_1610_PI408124699	EfmE1162_0406	conserved hypothetical protein	1.24546	0.371353	1.4316	0.000330952	3.0597	0.000465578
12526	CUST_1609_PI408124699	EfmE1162_0406	conserved hypothetical protein	1.15841	0.597418	1.1058	0.130301	2.3995	0.000687476
14812	CUST_1610_PI408124699	EfmE1162_0406	conserved hypothetical protein	1.20403	0.450542	1.3244	0.00372166	2.936	0.000670049
1794	CUST_1613_PI408124699	EfmE1162_0407	conserved hypothetical protein	0.468497	0.0108066	0.93	0.288082	1.0409	0.471439
2070	CUST_1614_PI408124699	EfmE1162_0407	conserved hypothetical protein	0.460853	0.00842896	0.7591	0.0184939	1.0706	0.444404
2152	CUST_1613_PI408124699	EfmE1162_0407	conserved hypothetical protein	0.471086	0.00792096	0.756	0.00966834	1.2282	0.322235
10430	CUST_1614_PI408124699	EfmE1162_0407	conserved hypothetical protein	0.477687	0.0104114	0.8893	0.175999	1.1095	0.426872
624	CUST_1617_PI408124699	EfmE1162_0408	hypothetical protein	0.935765	0.828353	0.7026	0.000130711	0.5504	8.1685e-05
3668	CUST_1617_PI408124699	EfmE1162_0408	hypothetical protein	0.915204	0.777017	0.8045	0.00765331	0.6104	0.000255664
5726	CUST_1618_PI408124699	EfmE1162_0408	hypothetical protein	1.04029	0.893598	0.791	0.00477434	0.6793	0.00119182
12899	CUST_1618_PI408124699	EfmE1162_0408	hypothetical protein	1.1006	0.755297	0.661	1.94089e-05	0.7	0.00195415
4222	CUST_1621_PI408124699	EfmE1162_0409	conserved hypothetical protein	0.620307	0.139661	1.0094	0.465436	1.935	0.0525303
6779	CUST_1622_PI408124699	EfmE1162_0409	conserved hypothetical protein	0.693001	0.263243	1.0826	0.230793	2.1287	0.030493
10351	CUST_1622_PI408124699	EfmE1162_0409	conserved hypothetical protein	0.719334	0.305779	1.0957	0.199608	1.6515	0.0788745
14188	CUST_1621_PI408124699	EfmE1162_0409	conserved hypothetical protein	0.72078	0.29905	0.8547	0.0571916	2.0461	0.0238796
2886	CUST_1625_PI408124699	EfmE1162_0410	aminopeptidase C	0.305285	0.00221845	1.9869	4.55419e-09	3.6565	2.08572e-05
7485	CUST_1627_PI408124699	EfmE1162_0410	aminopeptidase C	0.621844	0.135371	1.9311	9.2541e-09	3.7464	2.00492e-05
7733	CUST_1627_PI408124699	EfmE1162_0410	aminopeptidase C	0.642529	0.174602	1.9938	4.20159e-09	3.9693	1.81272e-05
9387	CUST_1625_PI408124699	EfmE1162_0410	aminopeptidase C	0.331948	0.00323861	2.0107	3.41824e-09	3.6075	2.13476e-05
2190	CUST_1629_PI408124699	EfmE1162_0411	fructosamine-3-kinase	1.06868	0.807082	1.2304	0.0127114	1.4421	0.0557487
5596	CUST_1629_PI408124699	EfmE1162_0411	fructosamine-3-kinase	1.10135	0.732762	1.1437	0.0670928	1.4263	0.0463682
6915	CUST_1630_PI408124699	EfmE1162_0411	fructosamine-3-kinase	1.81116	0.113596	1.3903	0.000209547	1.716	0.000633393
8483	CUST_1630_PI408124699	EfmE1162_0411	fructosamine-3-kinase	1.80797	0.1193	1.4201	0.000104238	1.7214	0.00061311
2550	CUST_1634_PI408124699	EfmE1162_0412	acyl-acyl carrier protein thioesterase	1.14838	0.6791	1.6436	9.27534e-07	1.7697	0.000577084
11725	CUST_1633_PI408124699	EfmE1162_0412	acyl-acyl carrier protein thioesterase	2.0335	0.0338319	1.5709	3.85959e-06	1.6665	0.000967145
12541	CUST_1634_PI408124699	EfmE1162_0412	acyl-acyl carrier protein thioesterase	1.20521	0.576854	1.5445	6.68515e-06	1.7134	0.000761981
13998	CUST_1633_PI408124699	EfmE1162_0412	acyl-acyl carrier protein thioesterase	2.09212	0.0260269	1.5517	5.68201e-06	1.6792	0.000858762
4774	CUST_1637_PI408124699	EfmE1162_0413	L-asparaginase	0.70631	0.328256	0.7899	0.00562005	1.0187	0.456574
13249	CUST_1637_PI408124699	EfmE1162_0413	L-asparaginase	0.747382	0.362075	0.742	0.00113379	0.9936	0.484678
14961	CUST_1638_PI408124699	EfmE1162_0413	L-asparaginase	0.656028	0.129779	0.7844	0.0038479	1.0516	0.328916
15292	CUST_1638_PI408124699	EfmE1162_0413	L-asparaginase	0.641862	0.116378	0.8293	0.0176206	1.0253	0.41183
2460	CUST_1642_PI408124699	EfmE1162_0414	conserved protein YunF	1.2123	0.514168	0.9628	0.328113	1.2269	0.050608
9546	CUST_1642_PI408124699	EfmE1162_0414	conserved protein YunF	1.32027	0.286085	0.9233	0.17622	1.1765	0.0872467
13719	CUST_1641_PI408124699	EfmE1162_0414	conserved protein YunF	0.938022	0.776316	0.9632	0.329468	1.1005	0.192792
14508	CUST_1641_PI408124699	EfmE1162_0414	conserved protein YunF	0.912091	0.719145	0.9078	0.130479	1.144	0.118003
10336	CUST_1645_PI408124699	EfmE1162_0415	phosphatase YidA	0.792843	0.435277	0.8956	0.100684	1.0101	0.462471
10532	CUST_1646_PI408124699	EfmE1162_0415	phosphatase YidA	1.03988	0.874372	0.9055	0.124584	1.0709	0.268888
14161	CUST_1645_PI408124699	EfmE1162_0415	phosphatase YidA	0.759527	0.345098	0.9156	0.152083	1.0784	0.243989
15179	CUST_1646_PI408124699	EfmE1162_0415	phosphatase YidA	1.04389	0.850294	0.9042	0.12101	1.132	0.144589
8111	CUST_1650_PI408124699	EfmE1162_0416	Cof family protein	1.40855	0.22478	0.8548	0.0365527	0.9741	0.401478
9125	CUST_1651_PI408124699	EfmE1162_0416	Cof family protein	2.0611	0.0256471	0.7777	0.00293008	1.0207	0.423107
11395	CUST_1651_PI408124699	EfmE1162_0416	Cof family protein	2.00514	0.0392251	0.8548	0.0365345	0.9802	0.424625
12822	CUST_1650_PI408124699	EfmE1162_0416	Cof family protein	1.49893	0.155221	0.8345	0.0202552	0.9513	0.316922
8765	CUST_1654_PI408124699	EfmE1162_0417	septation ring formation regulator EzrA	1.76387	0.164529	0.9133	0.1453	0.8221	0.0355527
9046	CUST_1653_PI408124699	EfmE1162_0417	septation ring formation regulator EzrA	1.86905	0.10139	0.8638	0.0465366	0.8337	0.0456866
9932	CUST_1653_PI408124699	EfmE1162_0417	septation ring formation regulator EzrA	1.928	0.0897905	0.8732	0.0592191	0.8351	0.047023
14495	CUST_1654_PI408124699	EfmE1162_0417	septation ring formation regulator EzrA	1.54427	0.22968	0.9166	0.154844	0.8481	0.0613788
104	CUST_1657_PI408124699	EfmE1162_0418	cysteine desulfurase	1.00091	0.998437	0.8985	0.107268	0.7865	0.016984
7195	CUST_1657_PI408124699	EfmE1162_0418	cysteine desulfurase	1.08074	0.874389	0.9219	0.171142	0.8709	0.0998621
11589	CUST_1658_PI408124699	EfmE1162_0418	cysteine desulfurase	1.52882	0.269393	0.9351	0.216526	0.8438	0.0647847
13525	CUST_1658_PI408124699	EfmE1162_0418	cysteine desulfurase	1.64456	0.146873	0.9696	0.358397	0.7871	0.0215553
1094	CUST_1662_PI408124699	EfmE1162_0419	thiamine biosynthesis/tRNA modification protein ThiI	1.12172	0.720626	0.7906	0.00470158	0.7264	0.00406299
2752	CUST_1661_PI408124699	EfmE1162_0419	thiamine biosynthesis/tRNA modification protein ThiI	0.831715	0.624762	0.7942	0.00535773	0.7539	0.00783491
8205	CUST_1661_PI408124699	EfmE1162_0419	thiamine biosynthesis/tRNA modification protein ThiI	0.897183	0.771545	0.7764	0.00279981	0.7489	0.00686902
14084	CUST_1662_PI408124699	EfmE1162_0419	thiamine biosynthesis/tRNA modification protein ThiI	1.03463	0.916326	0.8619	0.0443083	0.808	0.0266045
1975	CUST_1665_PI408124699	EfmE1162_0420	redox-sensing transcriptional repressor rex 2	1.00584	0.98625	1.5413	0.00395679	0.9096	0.472988
6919	CUST_1666_PI408124699	EfmE1162_0420	redox-sensing transcriptional repressor rex 2	0.821691	0.544876	1.4742	0.00224611	0.782	0.386598
8819	CUST_1665_PI408124699	EfmE1162_0420	redox-sensing transcriptional repressor rex 2	1.02624	0.937695	1.0228	0.425503	0.7975	0.402033
10165	CUST_1666_PI408124699	EfmE1162_0420	redox-sensing transcriptional repressor rex 2	0.777333	0.401625	1.5884	0.00348008	1.3813	0.383891
1133	CUST_1670_PI408124699	EfmE1162_0421	valyl-tRNA synthetase	2.22716	0.0358011	0.6701	2.97048e-05	0.8052	0.0251443
2735	CUST_1669_PI408124699	EfmE1162_0421	valyl-tRNA synthetase	1.90074	0.0879826	0.62	2.76982e-06	0.7167	0.00314697
5099	CUST_1670_PI408124699	EfmE1162_0421	valyl-tRNA synthetase	3.00923	0.0155878	0.6521	1.27747e-05	0.7821	0.0147353
9323	CUST_1669_PI408124699	EfmE1162_0421	valyl-tRNA synthetase	2.12615	0.0781127	0.6457	9.53029e-06	0.7235	0.00375737
1302	CUST_1673_PI408124699	EfmE1162_0422	hypothetical protein	0.475096	0.0405839	0.7057	0.0220109	0.7283	0.398524
7110	CUST_1674_PI408124699	EfmE1162_0422	hypothetical protein	0.467384	0.0480417	0.6488	0.0209023	0.7136	0.426276
8895	CUST_1674_PI408124699	EfmE1162_0422	hypothetical protein	0.450601	0.0241246	0.6413	0.00501244	0.6174	0.354162
11164	CUST_1673_PI408124699	EfmE1162_0422	hypothetical protein	0.468565	0.0318899	0.8797	0.2093	0.4898	0.212957
1978	CUST_1678_PI408124699	EfmE1162_0423	folylpolyglutamate synthase	0.897643	0.739184	1.0387	0.327198	1.0618	0.291764
5774	CUST_1678_PI408124699	EfmE1162_0423	folylpolyglutamate synthase	0.86093	0.680349	1.0503	0.28143	1.0804	0.239751
8703	CUST_1677_PI408124699	EfmE1162_0423	folylpolyglutamate synthase	0.826814	0.636473	1.0525	0.273388	1.0876	0.222531
13932	CUST_1677_PI408124699	EfmE1162_0423	folylpolyglutamate synthase	0.757257	0.490388	1.0967	0.139619	0.981	0.428192
7284	CUST_1681_PI408124699	EfmE1162_0424	phosphorylated carbohydrates phosphatase	0.470496	0.00916004	1.0115	0.446241	0.9856	0.445181
12425	CUST_1682_PI408124699	EfmE1162_0424	phosphorylated carbohydrates phosphatase	1.13053	0.750924	1.0664	0.224669	1.012	0.455158
13657	CUST_1681_PI408124699	EfmE1162_0424	phosphorylated carbohydrates phosphatase	0.47419	0.00957196	1.0229	0.394804	1.0313	0.385638
14766	CUST_1682_PI408124699	EfmE1162_0424	phosphorylated carbohydrates phosphatase	1.16983	0.690981	0.99	0.452932	0.9861	0.447012
233	CUST_1685_PI408124699	EfmE1162_0425	DNA repair protein RadC	0.468984	0.0676337	0.9758	0.389423	0.8791	0.201115
1891	CUST_1686_PI408124699	EfmE1162_0425	DNA repair protein RadC	1.30626	0.388577	1.0066	0.470678	0.9308	0.37
13025	CUST_1685_PI408124699	EfmE1162_0425	DNA repair protein RadC	0.591261	0.212462	1.0278	0.376487	0.914	0.285503
13559	CUST_1686_PI408124699	EfmE1162_0425	DNA repair protein RadC	1.37118	0.311343	1.01	0.45586	1.0141	0.473538
3128	CUST_1690_PI408124699	EfmE1162_0426	cold shock protein	0.85759	0.631329	1.3015	0.00174341	1.1664	0.0872524
3708	CUST_1690_PI408124699	EfmE1162_0426	cold shock protein	0.829125	0.582991	1.2811	0.00283423	1.1707	0.0827743
10092	CUST_1689_PI408124699	EfmE1162_0426	cold shock protein	0.872845	0.691281	1.1843	0.0257399	1.1437	0.114584
14821	CUST_1689_PI408124699	EfmE1162_0426	cold shock protein	0.859398	0.664823	1.2787	0.00300161	1.1471	0.110045
7494	CUST_1693_PI408124699	EfmE1162_0427	metallo-beta-lactamase superfamily protein	2.06776	0.21035	0.9706	0.362719	1.3898	0.00704914
10373	CUST_1693_PI408124699	EfmE1162_0427	metallo-beta-lactamase superfamily protein	1.9991	0.156668	0.9728	0.372707	1.4434	0.00424879
10664	CUST_1694_PI408124699	EfmE1162_0427	metallo-beta-lactamase superfamily protein	2.0026	0.0572531	0.9224	0.172906	1.233	0.0415412
15585	CUST_1694_PI408124699	EfmE1162_0427	metallo-beta-lactamase superfamily protein	3.15451	0.0130792	0.9216	0.170512	1.3896	0.00775685
1072	CUST_1698_PI408124699	EfmE1162_0428	cold shock protein	0.688022	0.330344	0.9362	0.22017	1.0828	0.231427
6276	CUST_1697_PI408124699	EfmE1162_0428	cold shock protein	0.695962	0.357808	0.9868	0.437675	1.1581	0.0970623
7726	CUST_1698_PI408124699	EfmE1162_0428	cold shock protein	0.661262	0.271752	0.9176	0.157812	1.1959	0.0614557
12416	CUST_1697_PI408124699	EfmE1162_0428	cold shock protein	0.651494	0.29913	0.9975	0.488112	1.1051	0.180943
9904	CUST_1702_PI408124699	EfmE1162_0429	ABC transporter, ATP-binding/permease protein	1.27753	0.523675	1.0917	0.152618	1.1042	0.205801
10772	CUST_1701_PI408124699	EfmE1162_0429	ABC transporter, ATP-binding/permease protein	1.41852	0.265446	1.1265	0.0829636	1.0949	0.226968
14932	CUST_1702_PI408124699	EfmE1162_0429	ABC transporter, ATP-binding/permease protein	1.28248	0.49662	1.1529	0.0497547	1.0023	0.49207
14958	CUST_1701_PI408124699	EfmE1162_0429	ABC transporter, ATP-binding/permease protein	1.31955	0.398612	1.1196	0.0940001	1.124	0.168724
2641	CUST_1707_PI408124699	EfmE1162_0430	ABC transporter, ATP-binding/permease protein	0.477448	0.0959927	1.0368	0.335251	1.0489	0.338903
5527	CUST_1705_PI408124699	EfmE1162_0430	ABC transporter, ATP-binding/permease protein	0.456521	0.0229545	1.1163	0.0992585	1.0762	0.250708
6894	CUST_1705_PI408124699	EfmE1162_0430	ABC transporter, ATP-binding/permease protein	0.477304	0.0341577	1.1876	0.0240573	1.04	0.358669
8957	CUST_1707_PI408124699	EfmE1162_0430	ABC transporter, ATP-binding/permease protein	0.486491	0.0974624	1.0613	0.24203	1.0357	0.377443
2019	CUST_1711_PI408124699	EfmE1162_0431	conserved hypothetical protein	1.05384	0.847019	1.0668	0.224158	1.1604	0.114649
2756	CUST_1711_PI408124699	EfmE1162_0431	conserved hypothetical protein	1.103	0.727169	1.0467	0.295712	1.0458	0.348568
10910	CUST_1710_PI408124699	EfmE1162_0431	conserved hypothetical protein	1.06641	0.827218	0.992	0.462514	1.0489	0.351343
12525	CUST_1710_PI408124699	EfmE1162_0431	conserved hypothetical protein	1.02302	0.938668	1.1437	0.0602619	1.0807	0.27135
4535	CUST_1714_PI408124699	EfmE1162_0432	anhydrase, family 3 protein	1.08061	0.797672	0.7178	0.00871439	0.9311	0.45126
8981	CUST_1714_PI408124699	EfmE1162_0432	anhydrase, family 3 protein	1.12532	0.678556	0.7933	0.0484597	0.8861	0.407969
9460	CUST_1713_PI408124699	EfmE1162_0432	anhydrase, family 3 protein	1.30731	0.444308	0.963	0.336716	1.2748	0.121966
14990	CUST_1713_PI408124699	EfmE1162_0432	anhydrase, family 3 protein	1.19489	0.60509	1.0238	0.399404	1.1795	0.215947
1992	CUST_1718_PI408124699	EfmE1162_0433	ATP-dependent Clp protease, proteolytic subunit ClpP	2.0014	0.0635341	4.084	2.22715e-13	8.7487	8.62968e-06
2429	CUST_1717_PI408124699	EfmE1162_0433	ATP-dependent Clp protease, proteolytic subunit ClpP	1.66551	0.131554	4.6582	9.98773e-14	7.6904	9.25153e-06
7344	CUST_1718_PI408124699	EfmE1162_0433	ATP-dependent Clp protease, proteolytic subunit ClpP	2.21538	0.0206615	4.0619	2.31122e-13	8.5719	8.71783e-06
11231	CUST_1717_PI408124699	EfmE1162_0433	ATP-dependent Clp protease, proteolytic subunit ClpP	1.63055	0.122557	4.6528	1.00518e-13	7.1615	9.66441e-06
3279	CUST_1722_PI408124699	EfmE1162_0434	conserved hypothetical protein	0.460557	0.00946955	0.4751	3.61375e-09	0.5348	0.000212267
5862	CUST_1721_PI408124699	EfmE1162_0434	conserved hypothetical protein	0.494405	0.0176561	0.585	5.36081e-07	0.5746	0.000244127
5883	CUST_1721_PI408124699	EfmE1162_0434	conserved hypothetical protein	0.494198	0.0155398	0.5111	1.71934e-08	0.6619	0.00214604
6310	CUST_1722_PI408124699	EfmE1162_0434	conserved hypothetical protein	0.465923	0.00879098	0.4981	9.80202e-09	0.5827	0.000662842
1930	CUST_1727_PI408124699	EfmE1162_0435	glycerophosphoryl diester phosphodiesterase	0.866759	0.673578	0.9989	0.494635	1.6246	0.00137303
2420	CUST_1725_PI408124699	EfmE1162_0435	glycerophosphoryl diester phosphodiesterase	1.23581	0.574076	1.0212	0.402275	1.6744	0.000980816
12495	CUST_1727_PI408124699	EfmE1162_0435	glycerophosphoryl diester phosphodiesterase	0.709019	0.302585	1.0242	0.389414	1.5402	0.00246467
12861	CUST_1725_PI408124699	EfmE1162_0435	glycerophosphoryl diester phosphodiesterase	1.19584	0.638527	1.0878	0.162128	1.5208	0.00274424
1016	CUST_1729_PI408124699	EfmE1162_0436	tRNA delta(2)-isopentenylpyrophosphate transferase	1.16807	0.617049	0.9569	0.302605	1.5732	0.00164636
2634	CUST_1729_PI408124699	EfmE1162_0436	tRNA delta(2)-isopentenylpyrophosphate transferase	1.15857	0.65307	1.0579	0.253769	1.6555	0.000963513
6970	CUST_1731_PI408124699	EfmE1162_0436	tRNA delta(2)-isopentenylpyrophosphate transferase	1.38486	0.42551	1.0051	0.476139	1.5102	0.00261757
14514	CUST_1731_PI408124699	EfmE1162_0436	tRNA delta(2)-isopentenylpyrophosphate transferase	1.58817	0.236766	1.01	0.453512	1.505	0.00288352
2905	CUST_1733_PI408124699	EfmE1162_0437	GTP-binding proten HflX	2.01244	0.094335	0.9356	0.21788	1.4774	0.00329618
9673	CUST_1733_PI408124699	EfmE1162_0437	GTP-binding proten HflX	1.97185	0.106639	0.9858	0.433327	1.3061	0.0182999
13349	CUST_1735_PI408124699	EfmE1162_0437	GTP-binding proten HflX	1.68584	0.0845956	0.973	0.373839	1.4256	0.00646015
15328	CUST_1735_PI408124699	EfmE1162_0437	GTP-binding proten HflX	1.67402	0.0732596	0.8577	0.0399266	1.276	0.029863
711	CUST_1737_PI408124699	EfmE1162_0438	asparaginyl-tRNA synthetase	0.989972	0.97648	0.9018	0.114878	0.7387	0.00501799
3501	CUST_1737_PI408124699	EfmE1162_0438	asparaginyl-tRNA synthetase	0.976434	0.943808	0.944	0.249326	0.739	0.00509367
4683	CUST_1738_PI408124699	EfmE1162_0438	asparaginyl-tRNA synthetase	1.61503	0.24217	0.8544	0.0361104	0.7414	0.00535935
8796	CUST_1738_PI408124699	EfmE1162_0438	asparaginyl-tRNA synthetase	1.53349	0.291429	0.9065	0.126603	0.7955	0.0195812
4604	CUST_1741_PI408124699	EfmE1162_0439	aspartate aminotransferase	2.69091	0.00850631	0.9481	0.265701	0.8027	0.0241336
6312	CUST_1741_PI408124699	EfmE1162_0439	aspartate aminotransferase	2.67946	0.0178476	0.983	0.419974	0.7899	0.0182179
11577	CUST_1742_PI408124699	EfmE1162_0439	aspartate aminotransferase	3.03604	0.00441733	0.9701	0.360249	0.8484	0.0619388
14471	CUST_1742_PI408124699	EfmE1162_0439	aspartate aminotransferase	3.0149	0.00635094	0.9799	0.40535	0.8274	0.0401432
189	CUST_1745_PI408124699	EfmE1162_0440	conserved hypothetical protein	0.785462	0.651151	1.0452	0.301289	0.9977	0.491351
2700	CUST_1746_PI408124699	EfmE1162_0440	conserved hypothetical protein	0.638241	0.395518	1.0811	0.179839	1.023	0.416706
6478	CUST_1745_PI408124699	EfmE1162_0440	conserved hypothetical protein	0.66251	0.373892	1.1084	0.114466	1.011	0.460081
10230	CUST_1746_PI408124699	EfmE1162_0440	conserved hypothetical protein	0.696062	0.467429	1.0598	0.247014	0.9888	0.458212
1521	CUST_1749_PI408124699	EfmE1162_0441	DnaQ family exonuclease/DinG family helicase, putative	1.02626	0.943206	1.0463	0.297446	1.0096	0.467587
1696	CUST_1749_PI408124699	EfmE1162_0441	DnaQ family exonuclease/DinG family helicase, putative	1.18068	0.596802	1.0784	0.188323	1.0523	0.331437
9044	CUST_1751_PI408124699	EfmE1162_0441	DnaQ family exonuclease/DinG family helicase, putative	1.12289	0.731165	0.9767	0.390828	1.1709	0.0893586
11297	CUST_1751_PI408124699	EfmE1162_0441	DnaQ family exonuclease/DinG family helicase, putative	1.11725	0.721599	1.0553	0.263155	1.1007	0.198447
9148	CUST_1754_PI408124699	EfmE1162_0442	cold shock protein	1.61756	0.14724	1.0743	0.19959	0.5108	4.3008e-05
12334	CUST_1753_PI408124699	EfmE1162_0442	cold shock protein	1.4863	0.273203	1.1093	0.112238	0.5136	4.49526e-05
12992	CUST_1753_PI408124699	EfmE1162_0442	cold shock protein	1.48905	0.253878	1.0899	0.155943	0.5272	5.55779e-05
13467	CUST_1754_PI408124699	EfmE1162_0442	cold shock protein	1.59302	0.195095	1.049	0.286163	0.5301	5.82077e-05
3290	CUST_1758_PI408124699	EfmE1162_0443	hypothetical protein	1.18774	0.585572	1.5847	1.17091e-05	2.9748	0.000418164
10094	CUST_1757_PI408124699	EfmE1162_0443	hypothetical protein	1.38569	0.278317	1.5984	1.0926e-05	3.1215	0.000298759
12406	CUST_1757_PI408124699	EfmE1162_0443	hypothetical protein	1.31483	0.355777	1.623	5.06039e-06	2.7859	0.000415651
14665	CUST_1758_PI408124699	EfmE1162_0443	hypothetical protein	1.15325	0.676446	1.7443	1.4606e-06	3.0229	0.000411428
3577	CUST_1761_PI408124699	EfmE1162_0444	hypothetical protein	1.2596	0.491424	1.3068	0.00252142	2.0466	0.00447212
3752	CUST_1762_PI408124699	EfmE1162_0444	hypothetical protein	1.05169	0.880932	1.0501	0.282365	1.1287	0.137546
14667	CUST_1762_PI408124699	EfmE1162_0444	hypothetical protein	1.04341	0.898829	0.9581	0.307473	1.1078	0.17488
15208	CUST_1761_PI408124699	EfmE1162_0444	hypothetical protein	1.00093	0.997933	1.353	0.000760589	1.5939	0.0102634
2423	CUST_1765_PI408124699	EfmE1162_0445	conserved hypothetical protein	2.78	0.0184887	1.5865	3.15263e-06	2.9301	4.38322e-05
2482	CUST_1766_PI408124699	EfmE1162_0445	conserved hypothetical protein	1.9387	0.0223669	1.6367	1.04865e-06	3.097	3.19726e-05
6558	CUST_1766_PI408124699	EfmE1162_0445	conserved hypothetical protein	1.89917	0.0288301	1.6844	4.38063e-07	3.2363	2.96829e-05
15406	CUST_1765_PI408124699	EfmE1162_0445	conserved hypothetical protein	2.53841	0.0318501	1.4342	8.54092e-05	3.3434	3.08612e-05
210	CUST_1770_PI408124699	EfmE1162_0446	hypothetical protein	0.662357	0.113879	8.6076	1.14517e-14	8.1414	9.0772e-06
11676	CUST_1770_PI408124699	EfmE1162_0446	hypothetical protein	0.681426	0.173721	9.7833	8.86149e-15	7.9719	9.27043e-06
13748	CUST_1769_PI408124699	EfmE1162_0446	hypothetical protein	0.66384	0.136783	9.9321	8.6097e-15	7.9142	9.3106e-06
14066	CUST_1769_PI408124699	EfmE1162_0446	hypothetical protein	0.674643	0.143015	10.1191	8.32664e-15	7.8595	9.30228e-06
484	CUST_1776_PI408124699	EfmE1162_0447	D-alanyl-D-alanine carboxypeptidase	1.45373	0.278541	1.9016	1.35926e-08	1.7152	0.000613861
1591	CUST_1773_PI408124699	EfmE1162_0447	D-alanyl-D-alanine carboxypeptidase	0.970216	0.900236	2.1877	5.19673e-10	1.7488	0.000512566
2903	CUST_1776_PI408124699	EfmE1162_0447	D-alanyl-D-alanine carboxypeptidase	1.4442	0.305251	1.8862	1.68278e-08	1.8892	0.000274282
8355	CUST_1773_PI408124699	EfmE1162_0447	D-alanyl-D-alanine carboxypeptidase	1.00261	0.991469	2.4355	6.8921e-11	1.9494	0.000218746
174	CUST_1778_PI408124699	EfmE1162_0448	integral membrane protein	1.81443	0.122333	0.6204	3.11646e-06	1.1284	0.15474
257	CUST_1777_PI408124699	EfmE1162_0448	integral membrane protein	2.34523	0.00499466	0.6542	1.45103e-05	1.0639	0.289754
507	CUST_1778_PI408124699	EfmE1162_0448	integral membrane protein	1.5084	0.23532	0.5913	7.68793e-07	1.0381	0.377194
10496	CUST_1777_PI408124699	EfmE1162_0448	integral membrane protein	2.32961	0.006072	0.6825	5.53064e-05	1.0014	0.494913
2622	CUST_1781_PI408124699	EfmE1162_0449	voltage-gated chloride channel family protein	0.927768	0.801417	0.7098	0.00568362	0.5898	0.163869
8478	CUST_1782_PI408124699	EfmE1162_0449	voltage-gated chloride channel family protein	0.339641	0.00459214	0.7479	0.00133556	0.7972	0.123903
10587	CUST_1782_PI408124699	EfmE1162_0449	voltage-gated chloride channel family protein	0.312092	0.00168246	0.6894	0.000178684	0.704	0.0781735
14786	CUST_1781_PI408124699	EfmE1162_0449	voltage-gated chloride channel family protein	1.01559	0.959219	0.6645	0.000556213	0.7362	0.236452
1091	CUST_1787_PI408124699	EfmE1162_0450	fibronectin-binding protein	0.822764	0.493736	0.9204	0.166571	1.2484	0.035919
2245	CUST_1786_PI408124699	EfmE1162_0450	fibronectin-binding protein	0.747155	0.348406	0.9953	0.477756	1.006	0.477902
13243	CUST_1786_PI408124699	EfmE1162_0450	fibronectin-binding protein	0.738065	0.351765	1.056	0.260637	1.0382	0.366403
14830	CUST_1787_PI408124699	EfmE1162_0450	fibronectin-binding protein	0.814071	0.443725	0.921	0.168859	1.2802	0.0252275
550	CUST_1789_PI408124699	EfmE1162_0451	HD domain protein	1.57307	0.0516941	0.8772	0.0654886	0.7868	0.016495
1501	CUST_1790_PI408124699	EfmE1162_0451	HD domain protein	1.50182	0.0491185	0.8564	0.0381855	0.7723	0.0116128
3230	CUST_1790_PI408124699	EfmE1162_0451	HD domain protein	1.51584	0.0432013	0.8818	0.0732564	0.8033	0.0237677
6130	CUST_1789_PI408124699	EfmE1162_0451	HD domain protein	1.49634	0.0438341	0.8833	0.0758539	0.7996	0.0223546
1310	CUST_1793_PI408124699	EfmE1162_0452	RNA methyltransferase, TrmH family	0.747266	0.425331	0.6663	2.68958e-05	0.6206	0.00136033
4988	CUST_1793_PI408124699	EfmE1162_0452	RNA methyltransferase, TrmH family	0.778811	0.520125	0.6822	5.54768e-05	0.6082	0.000530183
7362	CUST_1794_PI408124699	EfmE1162_0452	RNA methyltransferase, TrmH family	1.31816	0.408129	0.7475	0.00111467	0.6162	0.00668492
7415	CUST_1794_PI408124699	EfmE1162_0452	RNA methyltransferase, TrmH family	1.3021	0.400277	0.6979	0.000127013	0.5697	0.0020486
1297	CUST_1797_PI408124699	EfmE1162_0453	acylphosphatase	1.37678	0.352918	1.1624	0.0411563	1.7692	0.000556353
2314	CUST_1798_PI408124699	EfmE1162_0453	acylphosphatase	1.35696	0.403516	1.1695	0.0356585	1.6568	0.00113359
3185	CUST_1798_PI408124699	EfmE1162_0453	acylphosphatase	1.35768	0.39792	1.2544	0.00548457	1.7123	0.000876874
5189	CUST_1797_PI408124699	EfmE1162_0453	acylphosphatase	1.30955	0.441163	1.0995	0.13351	1.76	0.000569366
833	CUST_1801_PI408124699	EfmE1162_0454	hypothetical protein	1.15596	0.6246	1.0138	0.494948	7.1502	0.086963
10982	CUST_1802_PI408124699	EfmE1162_0454	hypothetical protein	1.20322	0.527015	0.8436	0.338114	0.9396	0.488763
11881	CUST_1801_PI408124699	EfmE1162_0454	hypothetical protein	1.30199	0.378082	0.699	0.342308	0.9892	0.498701
14030	CUST_1802_PI408124699	EfmE1162_0454	hypothetical protein	1.24804	0.494261	0.7459	0.262409	3.3234	0.11653
7914	CUST_1806_PI408124699	EfmE1162_0455	membrane protein OxaA 2	2.31774	0.0740721	2.3564	1.23293e-10	1.5205	0.00219677
9154	CUST_1805_PI408124699	EfmE1162_0455	membrane protein OxaA 2	1.71045	0.132262	2.3735	1.08285e-10	1.5374	0.00194589
9609	CUST_1805_PI408124699	EfmE1162_0455	membrane protein OxaA 2	1.66539	0.182879	2.2827	2.23211e-10	1.6078	0.0011808
15723	CUST_1806_PI408124699	EfmE1162_0455	membrane protein OxaA 2	2.31096	0.0767585	2.1927	4.96341e-10	1.4484	0.00404198
2231	CUST_1809_PI408124699	EfmE1162_0456	phosphotransferase system sugar-specific EII component	1.38577	0.124336	0.8954	0.382062	1.51	0.447998
8126	CUST_1810_PI408124699	EfmE1162_0456	phosphotransferase system sugar-specific EII component	1.42051	0.0652279	1.1832	0.345328	1.1081	0.487165
9458	CUST_1809_PI408124699	EfmE1162_0456	phosphotransferase system sugar-specific EII component	1.36337	0.12027	1.2883	0.210791	1.276	0.450693
11141	CUST_1810_PI408124699	EfmE1162_0456	phosphotransferase system sugar-specific EII component	1.36183	0.0988303	1.3651	0.208392	2.651	0.395895
2763	CUST_1813_PI408124699	EfmE1162_0457	PTS system, IID component	1.25445	0.368195	0.8147	0.0122453	1.1292	0.205362
7364	CUST_1813_PI408124699	EfmE1162_0457	PTS system, IID component	1.23762	0.387019	0.8114	0.0110352	0.9621	0.399743
14666	CUST_1814_PI408124699	EfmE1162_0457	PTS system, IID component	1.27287	0.315118	0.9718	0.446706	0.6803	0.401658
15730	CUST_1814_PI408124699	EfmE1162_0457	PTS system, IID component	1.25556	0.350354	1.0329	0.433873	1.0709	0.475869
78	CUST_1818_PI408124699	EfmE1162_0458	PTS system, IIC component	1.48452	0.287038	1.2416	0.349708	0.7681	0.475634
1150	CUST_1818_PI408124699	EfmE1162_0458	PTS system, IIC component	1.28404	0.457383	2.6902	0.167887	4.5519	0.260327
2862	CUST_1817_PI408124699	EfmE1162_0458	PTS system, IIC component	0.754904	0.306772	1.4704	0.294757	1.9561	0.441175
14324	CUST_1817_PI408124699	EfmE1162_0458	PTS system, IIC component	0.742046	0.277951	0.9961	0.496966	1.2036	0.482861
1024	CUST_1821_PI408124699	EfmE1162_0459	fructose-specific phosphotransferase enzyme iib component	1.10435	0.762267	0.92	0.433758	1.8663	0.240928
8058	CUST_1822_PI408124699	EfmE1162_0459	fructose-specific phosphotransferase enzyme iib component	1.13644	0.706216	0.852	0.328958	0.5787	0.419276
13445	CUST_1822_PI408124699	EfmE1162_0459	fructose-specific phosphotransferase enzyme iib component	1.19542	0.617244	0.9308	0.431603	0.836	0.469917
14215	CUST_1821_PI408124699	EfmE1162_0459	fructose-specific phosphotransferase enzyme iib component	1.14592	0.690156	0.5867	0.0586904	0.6512	0.433877
41	CUST_1826_PI408124699	EfmE1162_0460	1-phosphofructokinase	0.862287	0.716619	0.614	3.86465e-05	0.7982	0.185268
809	CUST_1825_PI408124699	EfmE1162_0460	1-phosphofructokinase	0.410932	0.0137865	1.9831	0.15483	1.13	0.49238
4298	CUST_1825_PI408124699	EfmE1162_0460	1-phosphofructokinase	0.418077	0.0146082	1.8482	0.138324	1.2151	0.487832
11790	CUST_1826_PI408124699	EfmE1162_0460	1-phosphofructokinase	0.812641	0.608474	0.7739	0.00861955	0.7655	0.289461
4985	CUST_1830_PI408124699	EfmE1162_0461	tagatose 1,6-diphosphate aldolase	0.771906	0.476617	0.6787	0.000384714	0.6718	0.169233
5222	CUST_1830_PI408124699	EfmE1162_0461	tagatose 1,6-diphosphate aldolase	0.770784	0.49274	0.6435	0.000120716	1.2893	0.27159
10578	CUST_1829_PI408124699	EfmE1162_0461	tagatose 1,6-diphosphate aldolase	0.468304	0.00394268	0.8703	0.147334	0.4607	0.223232
15170	CUST_1829_PI408124699	EfmE1162_0461	tagatose 1,6-diphosphate aldolase	0.456791	0.00532746	0.7816	0.0482862	0.5476	0.273542
6223	CUST_1834_PI408124699	EfmE1162_0462	putative tagatose-6-phosphate ketose/aldose isomerase	1.43908	0.241273	0.6997	0.00301154	0.7432	0.340351
8171	CUST_1833_PI408124699	EfmE1162_0462	putative tagatose-6-phosphate ketose/aldose isomerase	1.37092	0.324404	0.6879	0.00081757	0.6019	0.167962
9653	CUST_1834_PI408124699	EfmE1162_0462	putative tagatose-6-phosphate ketose/aldose isomerase	1.43672	0.25516	0.7805	0.034359	0.5341	0.18917
13515	CUST_1833_PI408124699	EfmE1162_0462	putative tagatose-6-phosphate ketose/aldose isomerase	1.34819	0.327765	0.7366	0.0052884	0.7446	0.304541
2172	CUST_1837_PI408124699	EfmE1162_0463	transcriptional regulator, GntR family	1.01733	0.963387	0.7745	0.00757209	0.8798	0.35883
6004	CUST_1837_PI408124699	EfmE1162_0463	transcriptional regulator, GntR family	1.09604	0.809782	0.7914	0.0108633	0.5323	0.0874794
7473	CUST_1839_PI408124699	EfmE1162_0463	transcriptional regulator, GntR family	1.59905	0.155911	0.7266	0.000820425	0.5474	0.0442967
12563	CUST_1839_PI408124699	EfmE1162_0463	transcriptional regulator, GntR family	1.52782	0.21051	0.8062	0.0130178	0.542	0.0295999
1184	CUST_1841_PI408124699	EfmE1162_0464	tagatose 1,6-diphosphate aldolase	0.955444	0.893063	1.0846	0.243846	1.2652	0.297749
8647	CUST_1841_PI408124699	EfmE1162_0464	tagatose 1,6-diphosphate aldolase	1.01087	0.971189	1.2578	0.0163737	0.9231	0.432146
12167	CUST_1843_PI408124699	EfmE1162_0464	tagatose 1,6-diphosphate aldolase	0.893298	0.531969	1.758	2.83568e-05	0.6434	0.321642
15310	CUST_1843_PI408124699	EfmE1162_0464	tagatose 1,6-diphosphate aldolase	0.850143	0.475061	1.7568	1.17785e-05	0.6512	0.32304
777	CUST_1845_PI408124699	EfmE1162_0465	multiphosphoryl transfer protein 1	0.566952	0.0294297	1.8413	0.000256983	2.8664	0.104484
5460	CUST_1846_PI408124699	EfmE1162_0465	multiphosphoryl transfer protein 1	0.604237	0.0356088	1.5719	0.000621542	0.9259	0.465454
6688	CUST_1846_PI408124699	EfmE1162_0465	multiphosphoryl transfer protein 1	0.604289	0.0268407	1.7005	8.35871e-05	0.8275	0.413632
13852	CUST_1845_PI408124699	EfmE1162_0465	multiphosphoryl transfer protein 1	0.561951	0.0321187	1.7845	0.000555619	1.2334	0.433955
3203	CUST_1850_PI408124699	EfmE1162_0466	pts system fructose-specific eiibbc component	1.50479	0.243645	1.8783	6.91469e-06	0.8624	0.42792
12612	CUST_1849_PI408124699	EfmE1162_0466	pts system fructose-specific eiibbc component	0.538101	0.0382328	1.4339	0.00050327	0.8874	0.399772
13703	CUST_1849_PI408124699	EfmE1162_0466	pts system fructose-specific eiibbc component	0.552336	0.0462328	1.3385	0.00271443	1.3268	0.196158
15231	CUST_1850_PI408124699	EfmE1162_0466	pts system fructose-specific eiibbc component	1.51682	0.257735	1.3988	0.0058301	0.783	0.418094
4371	CUST_1854_PI408124699	EfmE1162_0467	1-phosphofructokinase	0.780468	0.540929	0.9603	0.344909	0.7253	0.246032
6289	CUST_1853_PI408124699	EfmE1162_0467	1-phosphofructokinase	1.09434	0.771562	1.3149	0.0218667	0.7471	0.389255
11080	CUST_1854_PI408124699	EfmE1162_0467	1-phosphofructokinase	0.886221	0.764426	0.9789	0.422537	0.8187	0.343631
13521	CUST_1853_PI408124699	EfmE1162_0467	1-phosphofructokinase	1.11504	0.729418	1.0653	0.325948	0.6599	0.330986
4883	CUST_1858_PI408124699	EfmE1162_0468	transcriptional regulator	0.721845	0.273728	0.578	0.0541661	0.4946	0.392948
11974	CUST_1857_PI408124699	EfmE1162_0468	transcriptional regulator	0.567969	0.100625	0.7958	0.394724	1.3357	0.47391
14515	CUST_1857_PI408124699	EfmE1162_0468	transcriptional regulator	0.586973	0.110401	2.2775	0.168514	1.6085	0.436474
14662	CUST_1858_PI408124699	EfmE1162_0468	transcriptional regulator	0.686136	0.221085	0.8839	0.41865	1.278	0.473883
4109	CUST_1862_PI408124699	EfmE1162_0469	glutathione-disulfide reductase	1.98109	0.0364404	0.9712	0.366604	1.0058	0.481414
4348	CUST_1861_PI408124699	EfmE1162_0469	glutathione-disulfide reductase	1.01778	0.956295	0.9092	0.135458	0.9456	0.320198
8391	CUST_1862_PI408124699	EfmE1162_0469	glutathione-disulfide reductase	1.9259	0.0465658	0.9286	0.19429	1.0599	0.311833
9577	CUST_1861_PI408124699	EfmE1162_0469	glutathione-disulfide reductase	0.952696	0.889401	0.9159	0.155213	0.9647	0.382572
1773	CUST_1865_PI408124699	EfmE1162_0470	peptidase, U32 family	1.03576	0.861846	0.8484	0.0305599	0.5656	0.000138826
2415	CUST_1866_PI408124699	EfmE1162_0470	peptidase, U32 family	0.914304	0.763668	0.7967	0.0058731	0.6227	0.000399759
4813	CUST_1865_PI408124699	EfmE1162_0470	peptidase, U32 family	1.04081	0.852799	0.8758	0.0634436	0.5756	0.000157273
8705	CUST_1866_PI408124699	EfmE1162_0470	peptidase, U32 family	0.926137	0.81256	0.7959	0.00569084	0.6518	0.000729079
4566	CUST_1870_PI408124699	EfmE1162_0471	protease	1.33413	0.247026	0.8379	0.022615	0.5339	0.000103
5448	CUST_1869_PI408124699	EfmE1162_0471	protease	1.31753	0.229195	0.7986	0.00625829	0.5945	0.000214626
6963	CUST_1870_PI408124699	EfmE1162_0471	protease	1.29454	0.286229	0.8581	0.0403111	0.604	0.000448316
8776	CUST_1869_PI408124699	EfmE1162_0471	protease	1.38559	0.166075	0.8647	0.0479548	0.5934	0.000223822
5870	CUST_1874_PI408124699	EfmE1162_0472	negative regulator of genetic competence ClpC/mecB	1.09887	0.796535	2.8135	7.88967e-12	4.8355	1.36206e-05
6207	CUST_1874_PI408124699	EfmE1162_0472	negative regulator of genetic competence ClpC/mecB	1.1427	0.701311	2.9372	4.58491e-12	4.8253	1.36486e-05
10070	CUST_1873_PI408124699	EfmE1162_0472	negative regulator of genetic competence ClpC/mecB	0.95076	0.897121	2.7194	1.25364e-11	3.9982	1.77483e-05
13253	CUST_1873_PI408124699	EfmE1162_0472	negative regulator of genetic competence ClpC/mecB	0.908823	0.808362	2.7604	1.01973e-11	4.3284	1.57339e-05
20	CUST_1877_PI408124699	EfmE1162_0473	transcriptional regulator CtsR	1.25616	0.522943	3.3251	1.1917e-12	4.5514	1.46874e-05
1897	CUST_1877_PI408124699	EfmE1162_0473	transcriptional regulator CtsR	1.28727	0.445662	3.5944	5.87964e-13	4.4985	1.49615e-05
14409	CUST_1878_PI408124699	EfmE1162_0473	transcriptional regulator CtsR	1.06545	0.842555	3.3429	1.1359e-12	4.2289	1.64831e-05
15572	CUST_1878_PI408124699	EfmE1162_0473	transcriptional regulator CtsR	1.07552	0.838081	3.0285	3.21135e-12	4.0222	1.82604e-05
3697	CUST_1882_PI408124699	EfmE1162_0474	conserved hypothetical protein	0.660433	0.12072	1.6283	0.0242938	0.648	0.430503
7767	CUST_1881_PI408124699	EfmE1162_0474	conserved hypothetical protein	0.617808	0.0946744	0.7402	0.199089	0.5129	0.406501
14296	CUST_1881_PI408124699	EfmE1162_0474	conserved hypothetical protein	0.60734	0.0622849	0.8111	0.261787	0.5074	0.37738
15279	CUST_1882_PI408124699	EfmE1162_0474	conserved hypothetical protein	0.626419	0.0794523	0.8346	0.28312	0.9473	0.491069
6877	CUST_1885_PI408124699	EfmE1162_0475	hypothetical protein	0.797547	0.466161	1.071	0.278863	1.0918	0.418477
7930	CUST_1885_PI408124699	EfmE1162_0475	hypothetical protein	0.837326	0.544565	0.7197	0.00192473	0.7922	0.280576
13287	CUST_1886_PI408124699	EfmE1162_0475	hypothetical protein	0.392683	0.0123304	1.4457	0.0722414	1.8132	0.425185
15654	CUST_1886_PI408124699	EfmE1162_0475	hypothetical protein	0.369602	0.00794321	0.5261	0.208684	0.6405	0.463374
1272	CUST_1890_PI408124699	EfmE1162_0476	hypothetical protein	0.564764	0.0770784	0.8568	0.266995	2.5267	0.0927581
3578	CUST_1890_PI408124699	EfmE1162_0476	hypothetical protein	0.53941	0.0767336	0.777	0.420372	3.0021	0.286388
10187	CUST_1889_PI408124699	EfmE1162_0476	hypothetical protein	0.557933	0.102073	0.5957	0.0492027	0.8801	0.482178
15160	CUST_1889_PI408124699	EfmE1162_0476	hypothetical protein	0.540024	0.0811596	0.608	0.164019	0.4537	0.359627
2776	CUST_1894_PI408124699	EfmE1162_0477	thioredoxin family protein	0.313661	0.00460014	1.2369	0.00808684	1.9437	0.000253989
12503	CUST_1893_PI408124699	EfmE1162_0477	thioredoxin family protein	0.736557	0.371339	1.0221	0.399533	1.766	0.000859824
15037	CUST_1893_PI408124699	EfmE1162_0477	thioredoxin family protein	0.816711	0.572756	1.0579	0.256052	1.9491	0.000355661
15061	CUST_1894_PI408124699	EfmE1162_0477	thioredoxin family protein	0.288004	0.00202989	1.1314	0.0754047	1.9004	0.000312834
1298	CUST_1898_PI408124699	EfmE1162_0478	pyruvate:ferredoxin	0.556138	0.092472	0.8051	0.00818751	0.5663	0.000588794
6018	CUST_1897_PI408124699	EfmE1162_0478	pyruvate:ferredoxin	0.676564	0.209917	0.8131	0.0103242	0.6117	0.000449853
10027	CUST_1898_PI408124699	EfmE1162_0478	pyruvate:ferredoxin	0.529371	0.0947114	0.8023	0.00744184	0.5948	0.00113234
12048	CUST_1897_PI408124699	EfmE1162_0478	pyruvate:ferredoxin	0.682616	0.271669	0.8084	0.00886976	0.5454	0.00012717
295	CUST_1903_PI408124699	EfmE1162_0479	conserved hypothetical protein	0.856624	0.607044	1.0821	0.176797	1.2875	0.020667
361	CUST_1901_PI408124699	EfmE1162_0479	conserved hypothetical protein	1.24299	0.486524	1.056	0.260525	1.405	0.0059428
3312	CUST_1903_PI408124699	EfmE1162_0479	conserved hypothetical protein	0.877764	0.665474	1.0467	0.295138	1.3692	0.00850598
12953	CUST_1901_PI408124699	EfmE1162_0479	conserved hypothetical protein	1.27806	0.438021	1.1071	0.116628	1.3079	0.0163634
316	CUST_1907_PI408124699	EfmE1162_0480	conserved hypothetical protein	1.84637	0.138597	0.9049	0.122617	1.2357	0.0389146
3023	CUST_1907_PI408124699	EfmE1162_0480	conserved hypothetical protein	1.88272	0.155502	0.9727	0.37203	1.2657	0.0272643
8999	CUST_1905_PI408124699	EfmE1162_0480	conserved hypothetical protein	2.18338	0.0941782	0.9087	0.133123	1.232	0.0455432
10840	CUST_1905_PI408124699	EfmE1162_0480	conserved hypothetical protein	1.84655	0.172344	0.8706	0.0558667	1.2151	0.0541961
6469	CUST_1910_PI408124699	EfmE1162_0481	phosphoglucosamine mutase	2.34464	0.0394916	0.9256	0.182979	1.1847	0.0704628
6968	CUST_1909_PI408124699	EfmE1162_0481	phosphoglucosamine mutase	2.14836	0.0480475	0.9242	0.178537	1.1976	0.0600022
11432	CUST_1910_PI408124699	EfmE1162_0481	phosphoglucosamine mutase	2.17131	0.0635407	0.8706	0.0555162	1.1183	0.15543
13141	CUST_1909_PI408124699	EfmE1162_0481	phosphoglucosamine mutase	2.15481	0.0306655	0.9146	0.148989	1.1854	0.0695974
10927	CUST_1915_PI408124699	EfmE1162_0482	glutamine-fructose-6-phosphate transaminase	1.13242	0.745417	0.6749	3.77185e-05	0.4578	2.68847e-05
11764	CUST_1915_PI408124699	EfmE1162_0482	glutamine-fructose-6-phosphate transaminase	1.36796	0.47121	0.8095	0.00921811	0.4718	3.32274e-05
12475	CUST_1914_PI408124699	EfmE1162_0482	glutamine-fructose-6-phosphate transaminase	0.872563	0.706186	0.6852	6.01597e-05	0.4882	3.86961e-05
13049	CUST_1914_PI408124699	EfmE1162_0482	glutamine-fructose-6-phosphate transaminase	0.817143	0.580649	0.6895	7.30362e-05	0.4659	2.68437e-05
226	CUST_1918_PI408124699	EfmE1162_0483	conserved hypothetical protein	0.757389	0.558736	0.6733	3.59274e-05	0.6286	0.000716463
8587	CUST_1918_PI408124699	EfmE1162_0483	conserved hypothetical protein	0.762121	0.555923	0.6639	2.39088e-05	0.604	0.000590448
10463	CUST_1917_PI408124699	EfmE1162_0483	conserved hypothetical protein	1.06714	0.868134	0.6312	4.78216e-06	0.5973	0.00023743
12609	CUST_1917_PI408124699	EfmE1162_0483	conserved hypothetical protein	1.06237	0.865701	0.637	6.34685e-06	0.6199	0.000401534
1802	CUST_1923_PI408124699	EfmE1162_0484	Putative signal peptide peptidase sppA	1.10925	0.773014	0.6176	2.47473e-06	0.5813	0.000166989
2963	CUST_1922_PI408124699	EfmE1162_0484	Putative signal peptide peptidase sppA	2.14533	0.0328765	0.6321	4.94863e-06	0.6076	0.000265413
13942	CUST_1922_PI408124699	EfmE1162_0484	Putative signal peptide peptidase sppA	2.26002	0.0357796	0.616	2.3073e-06	0.5634	0.000111927
14264	CUST_1923_PI408124699	EfmE1162_0484	Putative signal peptide peptidase sppA	1.01306	0.971937	0.6236	3.31421e-06	0.5915	0.000210108
922	CUST_1926_PI408124699	EfmE1162_0485	hypothetical protein YteJ	1.26815	0.577482	0.6352	5.93395e-06	0.6859	0.00216344
2131	CUST_1925_PI408124699	EfmE1162_0485	hypothetical protein YteJ	0.681908	0.241979	0.6211	2.91095e-06	0.5571	9.81874e-05
4543	CUST_1926_PI408124699	EfmE1162_0485	hypothetical protein YteJ	1.19647	0.666005	0.6003	1.09874e-06	0.6425	0.000728632
5030	CUST_1925_PI408124699	EfmE1162_0485	hypothetical protein YteJ	0.688709	0.271324	0.6124	1.91195e-06	0.5659	0.000113024
1890	CUST_1930_PI408124699	EfmE1162_0486	hypothetical protein	0.4887	0.0581865	1.3273	0.000986815	1.4762	0.00555317
4770	CUST_1930_PI408124699	EfmE1162_0486	hypothetical protein	0.493542	0.0379377	1.205	0.0167495	1.4382	0.00707572
10624	CUST_1929_PI408124699	EfmE1162_0486	hypothetical protein	0.523627	0.0439233	1.1515	0.0531219	1.5749	0.00452803
13690	CUST_1929_PI408124699	EfmE1162_0486	hypothetical protein	0.502103	0.0567463	1.256	0.00572053	1.3633	0.0314067
1171	CUST_1934_PI408124699	EfmE1162_0487	trigger factor	2.9595	0.00540823	0.9068	0.127594	0.7165	0.00289278
11194	CUST_1933_PI408124699	EfmE1162_0487	trigger factor	1.51658	0.2128	0.9511	0.278097	0.8064	0.0250349
11221	CUST_1934_PI408124699	EfmE1162_0487	trigger factor	3.06014	0.00491468	1.002	0.490671	0.7668	0.00988225
14304	CUST_1933_PI408124699	EfmE1162_0487	trigger factor	1.10197	0.793884	0.9575	0.304928	0.8399	0.0518948
3313	CUST_1938_PI408124699	EfmE1162_0488	ATP-dependent Clp protease, ATP-binding subunit ClpX	2.35093	0.0189562	1.1827	0.0266217	1.2703	0.0250723
6550	CUST_1938_PI408124699	EfmE1162_0488	ATP-dependent Clp protease, ATP-binding subunit ClpX	2.21353	0.0271507	1.2467	0.00636116	1.2855	0.021047
12742	CUST_1937_PI408124699	EfmE1162_0488	ATP-dependent Clp protease, ATP-binding subunit ClpX	0.778777	0.411932	1.1287	0.0788886	1.3097	0.0159897
13246	CUST_1937_PI408124699	EfmE1162_0488	ATP-dependent Clp protease, ATP-binding subunit ClpX	0.899497	0.72156	1.1711	0.0340222	1.2016	0.056941
4015	CUST_1941_PI408124699	EfmE1162_0489	GTP-binding protein	1.41279	0.352493	1.0942	0.14542	1.155	0.102779
6491	CUST_1942_PI408124699	EfmE1162_0489	GTP-binding protein	1.44644	0.255055	1.0166	0.423035	1.142	0.118623
12305	CUST_1942_PI408124699	EfmE1162_0489	GTP-binding protein	1.54428	0.162056	0.9495	0.271517	1.1653	0.0896067
14313	CUST_1941_PI408124699	EfmE1162_0489	GTP-binding protein	1.31267	0.49378	1.0828	0.175035	1.2168	0.0497339
3477	CUST_1946_PI408124699	EfmE1162_0490	conserved hypothetical protein	0.966967	0.879086	0.8553	0.0377841	0.6191	0.000927454
4281	CUST_1945_PI408124699	EfmE1162_0490	conserved hypothetical protein	0.953324	0.83231	0.8172	0.0120762	0.6076	0.000873656
6818	CUST_1945_PI408124699	EfmE1162_0490	conserved hypothetical protein	0.997415	0.991024	0.7934	0.00540887	0.5892	0.000689009
10921	CUST_1946_PI408124699	EfmE1162_0490	conserved hypothetical protein	0.992466	0.969028	0.8769	0.0663779	0.5984	0.000744148
3090	CUST_1949_PI408124699	EfmE1162_0491	hypothetical protein	1.42708	0.368577	5.6226	6.68858e-13	20.7882	1.17967e-05
3983	CUST_1949_PI408124699	EfmE1162_0491	hypothetical protein	1.46533	0.295875	5.5298	7.53995e-13	30.6014	1.17922e-05
11893	CUST_1950_PI408124699	EfmE1162_0491	hypothetical protein	1.27658	0.521623	2.6886	8.55246e-11	22.8192	8.21677e-06
12499	CUST_1950_PI408124699	EfmE1162_0491	hypothetical protein	1.10356	0.765276	4.805	3.61378e-13	19.3788	8.15225e-06
515	CUST_1953_PI408124699	EfmE1162_0492	hypothetical protein	1.0035	0.990309	3.4376	1.99186e-11	17.8705	1.08722e-05
846	CUST_1954_PI408124699	EfmE1162_0492	hypothetical protein	0.978625	0.943751	4.8407	3.54021e-12	21.037	1.47864e-05
8024	CUST_1953_PI408124699	EfmE1162_0492	hypothetical protein	0.994055	0.984176	3.7184	6.05842e-11	19.6384	1.20128e-05
15245	CUST_1954_PI408124699	EfmE1162_0492	hypothetical protein	0.939786	0.837943	3.8132	2.67614e-10	26.0721	2.02043e-05
1920	CUST_1957_PI408124699	EfmE1162_0493	choloylglycine hydrolase	0.418305	0.0123092	0.8416	0.0432216	1.0761	0.423658
5282	CUST_1958_PI408124699	EfmE1162_0493	choloylglycine hydrolase	0.698074	0.255565	0.7775	0.00482013	0.9557	0.4329
7255	CUST_1958_PI408124699	EfmE1162_0493	choloylglycine hydrolase	0.695493	0.293212	0.8831	0.0896577	0.9034	0.359297
11799	CUST_1957_PI408124699	EfmE1162_0493	choloylglycine hydrolase	0.381379	0.00828367	1.0549	0.298056	1.0259	0.475623
5757	CUST_1962_PI408124699	EfmE1162_0494	hypothetical protein	1.07466	0.743867	0.9191	0.164605	0.8967	0.219773
5939	CUST_1962_PI408124699	EfmE1162_0494	hypothetical protein	1.06034	0.788905	0.9762	0.389406	0.8909	0.184168
7510	CUST_1961_PI408124699	EfmE1162_0494	hypothetical protein	0.71079	0.342078	1.0185	0.415331	0.9667	0.401399
11813	CUST_1961_PI408124699	EfmE1162_0494	hypothetical protein	0.710272	0.314564	0.923	0.179887	1.0573	0.360752
1017	CUST_1965_PI408124699	EfmE1162_0495	hypothetical protein	0.68359	0.296045	0.8189	0.0124848	1.013	0.452005
10303	CUST_1965_PI408124699	EfmE1162_0495	hypothetical protein	0.649287	0.16123	0.9008	0.112866	1.0468	0.336676
11883	CUST_1966_PI408124699	EfmE1162_0495	hypothetical protein	0.71461	0.279405	0.9162	0.155486	0.9627	0.374879
12023	CUST_1966_PI408124699	EfmE1162_0495	hypothetical protein	0.680463	0.216071	0.9363	0.221724	1.084	0.274426
1742	CUST_1970_PI408124699	EfmE1162_0496	protein VanZ	0.752464	0.456139	0.7372	0.00110155	0.6112	0.0328343
2383	CUST_1969_PI408124699	EfmE1162_0496	protein VanZ	0.669466	0.278539	0.7925	0.00815512	0.5666	0.0373473
8319	CUST_1969_PI408124699	EfmE1162_0496	protein VanZ	0.695894	0.332365	0.7246	0.000622747	0.6057	0.0221181
10380	CUST_1970_PI408124699	EfmE1162_0496	protein VanZ	0.870929	0.707197	0.935	0.244325	0.5931	0.021896
560	CUST_1973_PI408124699	EfmE1162_0497	hypothetical protein	1.19687	0.590478	0.9707	0.380473	1.0955	0.377863
3706	CUST_1974_PI408124699	EfmE1162_0497	hypothetical protein	1.09086	0.803581	0.9653	0.346714	1.3087	0.120007
4243	CUST_1974_PI408124699	EfmE1162_0497	hypothetical protein	1.13641	0.696211	0.9261	0.203005	1.0582	0.402972
13149	CUST_1973_PI408124699	EfmE1162_0497	hypothetical protein	1.18606	0.617429	0.9694	0.369974	1.0725	0.404037
2894	CUST_1978_PI408124699	EfmE1162_0498	hypothetical protein	0.578857	0.0163939	0.8354	0.0216903	1.0807	0.271506
6889	CUST_1977_PI408124699	EfmE1162_0498	hypothetical protein	0.712141	0.113997	0.9243	0.180851	1.0112	0.464947
7310	CUST_1977_PI408124699	EfmE1162_0498	hypothetical protein	0.70519	0.124863	0.9259	0.185727	1.0399	0.380729
7646	CUST_1978_PI408124699	EfmE1162_0498	hypothetical protein	0.605638	0.0287125	0.8649	0.0494306	1.0987	0.238147
1616	CUST_1982_PI408124699	EfmE1162_0499	conserved hypothetical protein	0.851472	0.575813	12.9353	5.7597e-15	15.6805	7.14499e-06
2702	CUST_1981_PI408124699	EfmE1162_0499	conserved hypothetical protein	0.827822	0.564593	13.621	5.40185e-15	15.4924	7.18094e-06
6107	CUST_1981_PI408124699	EfmE1162_0499	conserved hypothetical protein	0.87325	0.635919	12.3436	6.11875e-15	14.9248	7.21143e-06
7946	CUST_1982_PI408124699	EfmE1162_0499	conserved hypothetical protein	0.827978	0.528667	13.1675	5.63023e-15	14.0705	7.38627e-06
4832	CUST_1986_PI408124699	EfmE1162_0500	GufA protein	0.718718	0.212528	0.5977	1.36513e-06	0.79	0.079259
5120	CUST_1985_PI408124699	EfmE1162_0500	GufA protein	0.604001	0.132959	0.4652	2.09686e-09	0.63	0.000622441
12892	CUST_1985_PI408124699	EfmE1162_0500	GufA protein	0.559039	0.0662953	0.4681	2.39405e-09	0.6372	0.00096976
14654	CUST_1986_PI408124699	EfmE1162_0500	GufA protein	0.733494	0.25091	0.586	7.90587e-07	0.6586	0.00681385
2775	CUST_1990_PI408124699	EfmE1162_0501	pyruvate oxidase	0.692598	0.217287	2.0261	2.95441e-09	2.6619	5.18302e-05
3144	CUST_1989_PI408124699	EfmE1162_0501	pyruvate oxidase	1.05948	0.844577	1.9089	1.27897e-08	2.9239	3.74472e-05
8491	CUST_1989_PI408124699	EfmE1162_0501	pyruvate oxidase	1.06981	0.803323	1.8337	3.72128e-08	3.0282	3.39213e-05
14265	CUST_1990_PI408124699	EfmE1162_0501	pyruvate oxidase	0.735562	0.309566	1.8829	1.88431e-08	2.5803	6.2537e-05
1296	CUST_1993_PI408124699	EfmE1162_0502	chaperonin GroL	1.65195	0.295067	2.435	6.91548e-11	4.2799	1.59172e-05
4284	CUST_1993_PI408124699	EfmE1162_0502	chaperonin GroL	1.55234	0.325649	2.336	1.44359e-10	4.2107	1.6295e-05
7029	CUST_1994_PI408124699	EfmE1162_0502	chaperonin GroL	1.13566	0.722317	2.5103	4.16715e-11	4.3629	1.54939e-05
7305	CUST_1994_PI408124699	EfmE1162_0502	chaperonin GroL	1.45275	0.384422	2.2462	3.04818e-10	3.9701	1.78344e-05
7619	CUST_1998_PI408124699	EfmE1162_0503	chaperonin GroS	0.713346	0.385827	3.0821	2.6176e-12	3.5004	2.24015e-05
8945	CUST_1997_PI408124699	EfmE1162_0503	chaperonin GroS	1.08058	0.802634	2.5239	3.82076e-11	3.979	1.77704e-05
13367	CUST_1998_PI408124699	EfmE1162_0503	chaperonin GroS	0.677533	0.310559	2.7723	9.59914e-12	3.6217	2.09513e-05
14556	CUST_1997_PI408124699	EfmE1162_0503	chaperonin GroS	1.12613	0.703445	2.6768	1.56398e-11	4.1352	1.67365e-05
4118	CUST_2001_PI408124699	EfmE1162_0504	abortive infection protein	0.556378	0.120834	0.9017	0.115729	1.0132	0.455834
7810	CUST_2002_PI408124699	EfmE1162_0504	abortive infection protein	1.84976	0.131171	0.832	0.018937	1.2077	0.0600384
13419	CUST_2001_PI408124699	EfmE1162_0504	abortive infection protein	0.558332	0.14759	0.9015	0.115647	1.0183	0.439433
14448	CUST_2002_PI408124699	EfmE1162_0504	abortive infection protein	2.13023	0.0656527	0.9152	0.151347	1.2183	0.0521242
637	CUST_2007_PI408124699	EfmE1162_0505	PTS system, IIC component	1.15171	0.589135	2.0848	3.31e-08	3.11	0.00136516
2075	CUST_2005_PI408124699	EfmE1162_0505	PTS system, IIC component	0.904606	0.728561	1.8465	1.86496e-07	2.8597	0.00134591
3709	CUST_2005_PI408124699	EfmE1162_0505	PTS system, IIC component	0.920826	0.796483	1.957	3.51064e-08	3.2734	0.000690155
15129	CUST_2007_PI408124699	EfmE1162_0505	PTS system, IIC component	1.09443	0.725276	1.7458	1.22035e-06	2.7237	0.0039043
1544	CUST_2009_PI408124699	EfmE1162_0506	YwnB	1.00297	0.9917	1.4353	8.36719e-05	3.2207	4.19144e-05
1764	CUST_2010_PI408124699	EfmE1162_0506	YwnB	1.43962	0.28381	1.4934	2.31123e-05	3.0632	4.45285e-05
[truncated: 8,646 more rows]
