# Supplementary material for: Functional genomic analysis of bile salt resistance in Enterococcus faecium
Source: BMC Genomics. 2013 May 3;14:299. doi: 10.1186/1471-2164-14-299 (PMC3653699; doi:10.1186/1471-2164-14-299)
Supplement: Additional file 3: Table S3 — Expression ratios (t = 5 min and t = 15 min versus t = 0 min) of E. faecium E1162 genes that are significantly differentially expressed upon exposure to bile salts. [file 1471-2164-14-299-S3.xls]

## Sheet: Table 2
LocusTag	Annotation	Expression		COG
		5 min	15 min
EfmE1162_0005	hypothetical protein	6.31113	17.1711	-
EfmE1162_0009	cysteine synthase A	-	3.6619	E
EfmE1162_0051	carbamoyl-phosphate synthase, large subunit	0.431375	0.3706	EF
EfmE1162_0052	dihydroorotate dehydrogenase electron transfer subunit	0.381075	0.335125	HC
EfmE1162_0053	dihydroorotate dehydrogenase B, catalytic subunit	0.330425	0.302175	F
EfmE1162_0054	orotidine 5'-phosphate decarboxylase	0.30435	0.288875	F
EfmE1162_0055	orotate phosphoribosyltransferase	0.3554	0.26365	F
EfmE1162_0078	UDP-glucose 4-epimerase	2.7688	-	M
EfmE1162_0079	galactose-1-phosphate uridylyltransferase	3.16545	-	G
EfmE1162_0080	galactose operon repressor GalR	4.24798	-	K
EfmE1162_0143	diacylglycerol kinase catalytic domain protein	3.49728	-	IR
EfmE1162_0153	hypothetical protein	2.97795	-	L
EfmE1162_0154	hypothetical protein	3.4865	-	-
EfmE1162_0156	integral membrane protein	0.365175	0.179825	H
EfmE1162_0162	ABC transporter protein	4.65065	3.90442	V
EfmE1162_0163	membrane spanning protein	4.1948	3.81898	R
EfmE1162_0188	beta-glucosidase A	4.8324	-	G
EfmE1162_0189	alanine racemase	3.43105	-	K
EfmE1162_0191	deoxyguanosIne kinase	-	0.119625	F
EfmE1162_0192	nucleoside 2-deoxyribosyltransferase	-	0.1144	F
EfmE1162_0193	conserved hypothetical protein	0.325825	0.0705	R
EfmE1162_0194	hypothetical protein	0.346425	-	-
EfmE1162_0223	transcriptional regulator Spx	4.3245	10.3861	P
EfmE1162_0224	regulatory protein spx	4.97232	13.2903	P
EfmE1162_0228	deoxyguanosIne kinase	-	0.4544	F
EfmE1162_0230	accessory gene regulator protein B, putative	2.43095	6.08995	OTK
EfmE1162_0231	hypothetical protein	-	4.79035	-
EfmE1162_0242	high affinity ribose transport protein RbsD	14.9641	-	G
EfmE1162_0243	pts system beta-glucoside-specific eiibca component	14.2745	-	GG
EfmE1162_0259	DltD protein	4.44085	3.31472	M
EfmE1162_0260	D-alanyl carrier protein	5.09328	3.6853	IQ
EfmE1162_0261	protein DltB	5.86135	4.20582	M
EfmE1162_0262	D-alanine-activating enzyme	6.68863	3.84993	Q
EfmE1162_0263	putative D-Ala-teichoic acid biosynthesis protein	6.94047	4.04232	-
EfmE1162_0266	anaerobic ribonucleoside-triphosphate reductase	0.469475	0.175675	F
EfmE1162_0267	anaerobic ribonucleoside-triphosphate reductase activating protein	-	0.20675	O
EfmE1162_0278	conserved hypothetical protein	6.4298	8.83812	S
EfmE1162_0279	conserved hypothetical protein	6.13245	9.15788	-
EfmE1162_0280	conserved hypothetical protein	6.1558	7.7703	R
EfmE1162_0293	CTP synthase	0.471325	0.312075	F
EfmE1162_0295	glutamine synthetase, type I	-	0.214425	E
EfmE1162_0296	HTH-type transcriptional regulator GlnR	-	0.29455	K
EfmE1162_0355	pyrimidine nucleoside transport protein	0.283825	0.247425	F
EfmE1162_0356	guanylate kinase	0.381825	-	F
EfmE1162_0367	maltose/maltodextrin ABC transporter, permease protein	3.4417	-	G
EfmE1162_0371	YitT family protein	3.29347	4.96925	S
EfmE1162_0372	transcriptional regulator, MerR family	3.76497	-	S
EfmE1162_0386	penicillin-binding protein 3	-	0.457775	M
EfmE1162_0389	enoyl-[acyl-carrier-protein] reductase	-	0.38895	I
EfmE1162_0410	aminopeptidase C	-	3.74492	E
EfmE1162_0433	ATP-dependent Clp protease, proteolytic subunit ClpP	4.36423	8.04312	OU
EfmE1162_0446	hypothetical protein	9.61052	7.97175	-
EfmE1162_0455	membrane protein OxaA 2	2.30133	-	U
EfmE1162_0472	negative regulator of genetic competence ClpC/mecB	2.80762	4.49685	O
EfmE1162_0473	transcriptional regulator CtsR	3.32273	4.32525	K
EfmE1162_0482	glutamine-fructose-6-phosphate transaminase	-	0.470925	M
EfmE1162_0491	hypothetical protein	4.6615	23.3969	-
EfmE1162_0492	hypothetical protein	3.95248	21.1545	-
EfmE1162_0499	conserved hypothetical protein	13.0168	15.0421	-
EfmE1162_0502	chaperonin GroL	2.38187	4.2059	O
EfmE1162_0503	chaperonin GroS	2.76377	3.80907	O
EfmE1162_0514	CBS domain protein	2.24173	-	R
EfmE1162_0543	glycosyl hydrolase, family 38	3.16395	-	G
EfmE1162_0544	fructokinase	2.881	-	KG
EfmE1162_0546	penicillin-binding protein 2A	7.1138	5.1601	M
EfmE1162_0547	hypothetical protein	3.07265	-	S
EfmE1162_0552	altronate hydrolase	7.40813	-	G
EfmE1162_0553	altronate oxidoreductase	8.8493	-	G
EfmE1162_0554	transcriptional regulator	2.66377	-	K
EfmE1162_0665	PTS system, fructose-specific family, IIABC components	15.4972	3.61725	GGTG
EfmE1162_0666	1-phosphofructokinase	18.2841	3.0935	G
EfmE1162_0667	lactose phosphotransferase system repressor	16.6794	-	KG
EfmE1162_0674	conserved hypothetical protein	31.5952	17.6554	S
EfmE1162_0724	V-type ATPase, D subunit	2.11615	-	C
EfmE1162_0725	V-type ATP synthase beta chain	2.8236	3.41638	C
EfmE1162_0726	V-type ATP synthase alpha chain	3.03747	3.44855	C
EfmE1162_0727	ATP synthase (F/14-kDa) subunit	3.26495	3.22233	C
EfmE1162_0728	ATP synthase (C/AC39) subunit	3.49525	3.11545	C
EfmE1162_0729	V-type sodium ATP synthase subunit E	3.51842	-	-
EfmE1162_0730	V-type sodium ATP synthase subunit K	3.44595	2.93463	C
EfmE1162_0731	V-type Na-ATPase	3.3904	-	C
EfmE1162_0732	hypothetical protein	3.50448	-	-
EfmE1162_0745	transcriptional regulator	2.77062	4.05933	K
EfmE1162_0746	lipoprotein-releasing system ATP-binding protein LolD	3.2799	5.59415	V
EfmE1162_0747	antimicrobial peptide ABC transporter permease	3.6926	6.20545	V
EfmE1162_0814	carbamate kinase	4.87995	7.62767	E
EfmE1162_0815	ornithine carbamoyltransferase	5.16615	7.47115	E
EfmE1162_0816	arginine deiminase	4.93505	8.33383	E
EfmE1162_0827	glutamine ABC transporter, permease/substrate-binding protein	-	0.21365	ETE
EfmE1162_0828	glutamine transport ATP-binding protein GlnQ	-	0.23015	E
EfmE1162_0831	chaperone protein DnaJ	-	3.47432	O
EfmE1162_0832	chaperone protein DnaK	2.7898	4.5675	O
EfmE1162_0833	co-chaperone GrpE	3.81775	5.24038	O
EfmE1162_0834	heat-inducible transcription repressor HrcA	3.86337	5.07415	K
EfmE1162_0844	glucose 1-dehydrogenase	-	4.1357	IQR
EfmE1162_0862	phosphatidate cytidylyltransferase	-	0.376675	I
EfmE1162_0863	di-trans,poly-cis-decaprenylcistransferase	-	0.4094	I
EfmE1162_0901	hypothetical protein	2.11597	-	-
EfmE1162_0932	hypothetical protein	3.2018	-	-
EfmE1162_0959	deoxyguanosIne kinase	0.465875	0.21935	F
EfmE1162_0980	emap domain protein	-	0.360625	R
EfmE1162_0981	hypothetical serine protease YyxA	13.9976	8.5962	O
EfmE1162_1000	glyceraldehyde-3-phosphate dehydrogenase, type I	-	3.47415	G
EfmE1162_1002	amino acid permease family protein	-	0.3174	E
EfmE1162_1019	cellobiose-specific phosphotransferase enzyme iib component	3.17307	-	G
EfmE1162_1020	Helicase-like:Type III restriction enzyme, res subunit:DEAD/DEAH box helicase-like	3.14445	-	L
EfmE1162_1021	competence protein F	3.70642	-	R
EfmE1162_1029	phosphate ABC transporter, permease protein PstC	2.5086	-	P
EfmE1162_1030	phosphate ABC transporter, permease protein PstA	2.372	-	P
EfmE1162_1031	phosphate ABC transporter, ATP-binding protein	2.29295	-	P
EfmE1162_1032	phosphate ABC transporter, ATP-binding protein	2.11555	-	P
EfmE1162_1034	hypothetical protein	2.40985	-	-
EfmE1162_1037	conserved hypothetical protein	14.8298	30.02	S
EfmE1162_1038	PspC domain family	14.7013	23.7489	KT
EfmE1162_1039	integral membrane protein	17.6288	27.3744	S
EfmE1162_1108	conserved hypothetical protein	20.1742	14.3443	-
EfmE1162_1120	undecaprenyldiphospho-muramoylpentapeptide beta-N-acetylglucosaminyltransferase	-	0.450825	M
EfmE1162_1142	PTS system mannose IID component	2.19022	-	G
EfmE1162_1143	PTS system, mannose-specific IIC component	2.10688	0.4891	G
EfmE1162_1145	fructose-specific phosphotransferase enzyme iib component	2.15998	0.449875	G
EfmE1162_1159	hypothetical protein	2.55502	-	-
EfmE1162_1174	conserved hypothetical protein	2.25225	-	-
EfmE1162_1183	hypothetical protein	-	22.8839	Q
EfmE1162_1184	phosphatase YidA	2.9759	19.0438	R
EfmE1162_1185	general stress protein A	4.77075	54.7795	M
EfmE1162_1186	general stress protein A	4.6388	47.022	M
EfmE1162_1187	hypothetical protein	-	10.4543	-
EfmE1162_1188	Mg2+ and Co2+ transporter	2.763	47.1855	P
EfmE1162_1189	oxidoreductase	-	34.5912	IQR
EfmE1162_1190	GapA	-	13.5757	-
EfmE1162_1191	GapB	-	14.2022	S
EfmE1162_1192	Gls24	-	11.0652	S
EfmE1162_1193	GlsB	-	8.52567	S
EfmE1162_1194	hypothetical protein	0.43835	0.186725	-
EfmE1162_1199	GapA	-	9.00483	-
EfmE1162_1200	conserved hypothetical protein	-	9.6038	S
EfmE1162_1201	Gls24	-	8.72878	S
EfmE1162_1202	GlsB	-	8.37063	S
EfmE1162_1210	putative N-acetylmannosamine-6-phosphate 2-epimerase	3.84477	-	G
EfmE1162_1251	putative oxidoreductase YhhX	-	0.24525	R
EfmE1162_1263	hypothetical protein	2.25992	18.4953	S
EfmE1162_1303	oxidoreductase, aldo/keto reductase family	3.18255	-	C
EfmE1162_1305	PTS system, cellobiose-specific IIc component	3.62242	-	G
EfmE1162_1327	xanthine/uracil permeases family protein	0.32765	0.1515	R
EfmE1162_1333	Ser/Thr protein phosphatase family protein	-	2.93595	R
EfmE1162_1335	DNA mismatch repair protein MutS, putative	22.9847	9.53645	-
EfmE1162_1358	adenine-specific methyltransferase	2.3532	-	L
EfmE1162_1366	adenine deaminase	0.223025	0.174725	F
EfmE1162_1373	foldase protein PrsA	3.96875	2.95223	O
EfmE1162_1401	oligo-1,6-glucosidase	3.95345	-	G
EfmE1162_1402	beta-glucosidase	2.36715	-	G
EfmE1162_1412	glycerol kinase	3.44987	-	C
EfmE1162_1413	aerobic glycerol-3-phosphate dehydrogenase	7.40183	-	C
EfmE1162_1414	glycerol uptake facilitator protein	7.54055	-	G
EfmE1162_1442	transcriptional regulator, MarR family	0.421675	-	K
EfmE1162_1443	transposase	0.41325	-	L
EfmE1162_1444	transposase	0.4359	-	L
EfmE1162_1457	aldose 1-epimerase	4.34607	-	G
EfmE1162_1458	ABC-type antimicrobial peptide transport system, permease component	5.3799	-	V
EfmE1162_1459	macrolide export ATP-binding/permease protein MacB	5.4929	-	V
EfmE1162_1460	conserved hypothetical protein	5.44155	-	S
EfmE1162_1476	conserved hypothetical protein	7.27137	15.6331	-
EfmE1162_1477	lincomycin resistance protein LmrB	8.7406	15.5369	GEPR
EfmE1162_1478	transcriptional regulator, MerR family	9.17103	6.08158	K
EfmE1162_1484	endonuclease/exonuclease/phosphatase family protein	8.2463	-	R
EfmE1162_1485	pts system, iibc component	10.9981	-	GGG
EfmE1162_1486	maltose phosphorylase	22.4607	-	G
EfmE1162_1487	beta-phosphoglucomutase	19.5618	-	R
EfmE1162_1488	aldose 1-epimerase	9.75865	-	G
EfmE1162_1489	sugar-binding transcriptional regulator, LacI family	2.5695	-	K
EfmE1162_1499	conserved hypothetical protein	0.47005	-	-
EfmE1162_1500	dihydroxyacetone kinase, L subunit	4.20392	-	G
EfmE1162_1501	dihydroxyacetone kinase, DhaK subunit	5.15178	-	G
EfmE1162_1502	dihydroxyacetone kinase, phosphotransfer subunit	5.63208	-	S
EfmE1162_1521	hypothetical protein	18.6579	16.3379	-
EfmE1162_1522	conserved hypothetical protein	16.0898	21.7065	-
EfmE1162_1561	pyrimidine-nucleoside phosphorylase	-	0.4325	F
EfmE1162_1562	deoxyribose-phosphate aldolase	-	0.35585	F
EfmE1162_1563	cytidine deaminase	-	0.39485	F
EfmE1162_1564	basic membrane protein family	-	0.222775	R
EfmE1162_1565	ribose import ATP-binding protein RbsA	-	0.289775	R
EfmE1162_1566	ABC transporter, permease protein	-	0.348275	R
EfmE1162_1567	ABC transporter, permease protein	-	0.41245	R
EfmE1162_1568	phosphopentomutase	-	0.43565	G
EfmE1162_1569	purine nucleoside phosphorylase I, inosine and guanosine-specific	-	0.4402	F
EfmE1162_1570	purine nucleoside phosphorylase	-	0.43565	F
EfmE1162_1619	oligopeptide transport ATP-binding protein AppD	7.85478	7.32338	EP
EfmE1162_1620	oligopeptide transport ATP-binding protein AppF	7.90855	7.5051	E
EfmE1162_1621	oligopeptide transport system permease protein AppB	7.55705	7.30255	EP
EfmE1162_1622	peptide ABC transporter, permease protein	5.04955	-	EP
EfmE1162_1623	peptide ABC transporter, peptide-binding protein	4.19272	6.93275	E
EfmE1162_1665	transcriptional regulator, TetR family	6.08193	4.0098	K
EfmE1162_1666	ABC transporter, ATP-binding/permease protein	4.83242	4.3881	V
EfmE1162_1667	ABC transporter, transmembrane region	4.02555	4.1104	V
EfmE1162_1701	hypothetical protein	0.2992	-	R
EfmE1162_1702	conserved hypothetical protein	0.4009	0.2298	S
EfmE1162_1728	hypothetical protein	22.7727	22.3211	GEPR
EfmE1162_1798	YolG	4.583	3.63492	C
EfmE1162_1799	transcriptional regulator, MarR family	5.06145	3.2786	K
EfmE1162_1800	muramidase-2	-	0.3729	NU
EfmE1162_1865	glycine betaine/L-proline ABC transporter, glycine betaine/L-proline-binding/permease protein	3.89032	7.89062	EE
EfmE1162_1866	glycine betaine transport ATP-binding protein opuAA	5.07227	8.59125	E
EfmE1162_1872	hypothetical protein	0.2514	-	O
EfmE1162_1873	glutaredoxin	0.4686	0.386925	-
EfmE1162_1874	ribonucleoside-diphosphate reductase, alpha subunit	-	0.34725	F
EfmE1162_1875	ribonucleoside-diphosphate reductase, beta subunit	-	0.368425	F
EfmE1162_1882	SagA	0.18355	-	M
EfmE1162_1906	phosphopantothenate--cysteine ligase	-	0.46955	H
EfmE1162_1929	inosine-5'-monophosphate dehydrogenase	0.3227	0.238925	FF
EfmE1162_1955	adenylosuccinate synthetase	-	0.3151	F
EfmE1162_1961	cadmium-translocating P-type ATPase	-	4.74628	P
EfmE1162_1988	glycosyl transferase, group 1 family protein	8.09892	4.79197	M
EfmE1162_1989	glycosyl transferase, group 1 family protein	6.0934	4.92645	M
EfmE1162_1992	ClpE	3.46162	9.06915	O
EfmE1162_2019	phosphotransferase system	2.5084	-	GGTG
EfmE1162_2026	lactose phosphotransferase system repressor	2.32295	-	KG
EfmE1162_2035	PTS system, cellobiose-specific IIC component	9.59567	-	G
EfmE1162_2036	beta-glucosidase A	3.71988	-	G
EfmE1162_2037	universal stress protein family	3.03065	-	T
EfmE1162_2115	tyrosine recombinase XerC	5.8498	3.8663	L
EfmE1162_2116	heat shock protein HslVU, ATP-dependent protease subunit HslV	6.08855	4.53998	O
EfmE1162_2117	heat shock protein HslVU, ATPase subunit HslU	5.60318	4.55887	O
EfmE1162_2118	GTP-sensing transcriptional pleiotropic repressor CodY	4.12882	3.8342	K
EfmE1162_2119	lacx protein	3.01713	-	G
EfmE1162_2124	formate acetyltransferase	-	0.37775	C
EfmE1162_2165	FeS assembly protein SufD	-	0.485775	O
EfmE1162_2196	conserved hypothetical protein	2.24935	-	-
EfmE1162_2197	adp-ribose pyrophosphatase	2.65638	-	LR
EfmE1162_2198	5-bromo-4-chloroindolyl phosphate hydrolysis protein	18.243	17.3747	R
EfmE1162_2199	tellurite resistance protein	8.45075	10.5329	P
EfmE1162_2201	glucose uptake protein GlcU	-	0.452975	G
EfmE1162_2211	sugar ABC transporter permease	2.87148	-	G
EfmE1162_2212	inner membrane protein	3.0228	-	G
EfmE1162_2213	sugar ABC transporter substrate-binding protein, putative	4.00422	-	G
EfmE1162_2214	manganese catalase	-	16.3824	P
EfmE1162_2228	phosphoglucomutase/phosphomannomutase family protein	2.46667	-	G
EfmE1162_2234	LysM domain protein	0.1515	-	-
EfmE1162_2253	NADH peroxidase	-	4.10745	R
EfmE1162_2254	aspartate aminotransferase	-	3.68535	E
EfmE1162_2255	amidohydrolase	2.13638	6.7865	R
EfmE1162_2256	aspartokinase	-	5.67888	E
EfmE1162_2257	aspartate-semialdehyde dehydrogenase	2.89893	7.73725	E
EfmE1162_2258	2,3,4,5-tetrahydropyridine-2-carboxylate N-succinyltransferase	3.08275	7.5144	E
EfmE1162_2259	dihydrodipicolinate reductase	3.52683	7.6137	E
EfmE1162_2260	dihydrodipicolinate synthase	-	5.41387	EM
EfmE1162_2261	diaminopimelate epimerase	3.22938	5.53977	E
EfmE1162_2262	diaminopimelate decarboxylase	3.8122	6.81973	E
EfmE1162_2265	cysteine synthase	-	0.386125	E
EfmE1162_2266	methionine gamma-lyase	-	0.4451	E
EfmE1162_2285	conserved hypothetical protein	5.89508	4.00705	S
EfmE1162_2286	sensor protein LiaS	7.37265	4.77822	T
EfmE1162_2287	DNA-binding response regulator, LuxR family	7.2685	4.7078	TK
EfmE1162_2288	TrkA-N domain family	3.67508	-	P
EfmE1162_2289	HesB/YadR/YfhF-family protein	3.2166	-	S
EfmE1162_2295	pheromone cAD1 lipoprotein	-	0.272525	-
EfmE1162_2300	cell surface protein	-	0.2135	-
EfmE1162_2353	Esp	-	0.47395	M
EfmE1162_2370	Na+-driven multidrug efflux pump	0.345	0.32575	V
EfmE1162_2372	ribosomal protein L25, Ctc-form	-	3.4276	J
EfmE1162_2382	hypothetical protein	0.391325	0.357525	-
EfmE1162_2413	pur operon repressor	-	0.399325	F
EfmE1162_2437	SagA	0.19015	-	S
EfmE1162_2453	dihydrolipoyllysine-residue acetyltransferase component of pyruvatedehydrogenase complex	2.4313	-	C
EfmE1162_2454	pyruvate dehydrogenase E1 component subunit beta	2.47898	-	C
EfmE1162_2455	pyruvate dehydrogenase	2.72175	-	C
EfmE1162_2457	guanosine monophosphate reductase	-	0.24815	F
EfmE1162_2471	phosphoribosylformylglycinamidine synthase II	0.484625	-	F
EfmE1162_2472	phosphoribosylformylglycinamidine synthase I	0.436825	-	F
EfmE1162_2474	phosphoribosylaminoimidazole-succinocarboxamide synthase	0.450075	-	F
EfmE1162_2477	phosphoribosylaminoimidazole carboxylase, ATPase subunit	-	0.4185	F
EfmE1162_2478	phosphoribosylaminoimidazole carboxylase, catalytic subunit	0.46835	0.310125	F
EfmE1162_2479	xanthine permease	0.346525	0.41725	F
EfmE1162_2480	xanthine phosphoribosyltransferase	0.35095	0.38705	F
EfmE1162_2530	LrgB family protein	0.456475	-	M
EfmE1162_2532	glycerol facilitator-aquaporin gla	-	0.390675	G
EfmE1162_2588	ATP-dependent chaperone ClpB	8.41507	11.7992	O
EfmE1162_2611	hypothetical protein	-	0.306175	-
EfmE1162_2612	hypothetical protein	0.27725	0.1909	-
EfmE1162_2616	aggregation promoting protein	0.4557	-	-
EfmE1162_2639	hypothetical protein	12.0394	9.72145	S
EfmE1162_2640	conserved hypothetical protein	12.0517	11.1985	S
EfmE1162_2641	glycerophosphoryl diester phosphodiesterase family protein	4.98418	3.59373	CC
EfmE1162_2643	hypothetical protein	2.12318	-	-
EfmE1162_2682	hypothetical protein	3.13298	3.83587	-
EfmE1162_2684	cell wall surface anchor family protein	-	0.291	M
