# Supplementary material for: Functional genomic analysis of bile salt resistance in Enterococcus faecium
Source: BMC Genomics. 2013 May 3;14:299. doi: 10.1186/1471-2164-14-299 (PMC3653699; doi:10.1186/1471-2164-14-299)
Supplement: Additional file 5: Table S4 — COG classification of differentially expressed genes during exposure to bile salts. [file 1471-2164-14-299-S5.xls]

## Sheet: Sheet1
COG	Number of genes					% genes assigned to COG
	15 min	5 min	Genome	5 min	15 min	15 min	5 min	Genome	5 min	15 min
C	2	1	78	16	8	0.0285714	0.0294118	0.0322181	0.0874317	0.0634921
D	0	0	28	0	0	0	0	0.0115655	0	0
E	8	1	176	18	22	0.114286	0.0294118	0.0726972	0.0983607	0.174603
F	28	18	75	0	0	0.4	0.529412	0.0309789	0	0
G	5	0	314	45	7	0.0714286	0	0.129698	0.245902	0.0555556
H	3	2	48	0	0	0.0428571	0.0588235	0.0198265	0	0
I	3	0	55	2	3	0.0428571	0	0.0227179	0.010929	0.0238095
J	0	0	156	0	1	0	0	0.0644362	0	0.00793651
K	1	1	234	17	10	0.0142857	0.0294118	0.0966543	0.0928962	0.0793651
L	0	2	175	5	1	0	0.0588235	0.0722842	0.0273224	0.00793651
M	5	2	124	8	8	0.0714286	0.0588235	0.0512185	0.0437158	0.0634921
N	1	0	16	0	0	0.0142857	0	0.00660884	0	0
O	2	1	62	13	14	0.0285714	0.0294118	0.0256093	0.0710383	0.111111
P	0	0	132	14	10	0	0	0.0545229	0.0765027	0.0793651
Q	0	0	28	2	5	0	0	0.0115655	0.010929	0.0396825
R	8	3	306	13	11	0.114286	0.0882353	0.126394	0.0710383	0.0873016
S	1	2	242	14	15	0.0142857	0.0588235	0.0999587	0.0765027	0.119048
T	1	0	90	7	5	0.0142857	0	0.0371747	0.0382514	0.0396825
U	1	0	33	2	1	0.0142857	0	0.0136307	0.010929	0.00793651
V	1	1	49	7	5	0.0142857	0.0294118	0.0202396	0.0382514	0.0396825
total	70	34	2421	183	126	1	1	1	1	1
